# Supplementary material for: Genomic Analysis of Rwandan G9P[8] Rotavirus Strains Pre- and Post-RotaTeq® Vaccine Reveals Significant Distinct Sub-Clustering in a Post-Vaccination Cohort
Source: Viruses. 2023 Nov 25;15(12):2321. doi: 10.3390/v15122321 (PMC10747556; doi:10.3390/v15122321)
Supplement: Supplementary file 1 [file viruses-15-02321-s001.zip]

Archive with 3 entries (3 files):
- Supplementary Material S1.xlsx
- Supplementary Material S2.pdf
- Supplementary Material S3.xls
