# Supplementary material for: Genomic Analysis of Rwandan G9P[8] Rotavirus Strains Pre- and Post-RotaTeq® Vaccine Reveals Significant Distinct Sub-Clustering in a Post-Vaccination Cohort
Source: Viruses. 2023 Nov 25;15(12):2321. doi: 10.3390/v15122321 (PMC10747556; doi:10.3390/v15122321)
Supplement: Supplementary file 1 [file viruses-15-02321-s001.zip › Supplementary Material S1.xlsx]

## Sheet: seqids-G9P8-accession numbers
Submission ID	Strain Name	Accession Number	Gene
BankIt2731466 Seq1	RVA/Human-wt/RWA/UFS-NGS-MRC-DPRU1618/2011/G9P[8]	OR401005	VP7
BankIt2731466 Seq2	RVA/Human-wt/RWA/UFS-NGS-MRC-DPRU1616/2011/G9P[8]	OR401006	VP7
BankIt2731466 Seq3	RVA/Human-wt/RWA/UFS-NGS-MRC-DPRU1589/2011/G9P[8]	OR401007	VP7
BankIt2731466 Seq4	RVA/Human-wt/RWA/UFS-NGS-MRC-DPRU1586/2011/G9P[8]	OR401008	VP7
BankIt2731466 Seq5	RVA/Human-wt/RWA/UFS-NGS-MRC-DPRU1584/2011/G9P[8]	OR401009	VP7
BankIt2731466 Seq6	RVA/Human-wt/RWA/UFS-NGS-MRC-DPRU1577/2011/G9P[8]	OR401010	VP7
BankIt2731466 Seq7	RVA/Human-wt/RWA/UFS-NGS-MRC-DPRU1573/2011/G9P[8]	OR401011	VP7
BankIt2731466 Seq8	RVA/Human-wt/RWA/UFS-NGS-MRC-DPRU1550/2011/G9P[8]	OR401012	VP7
BankIt2731466 Seq9	RVA/Human-wt/RWA/UFS-NGS-MRC-DPRU1567/2011/G9P[8]	OR401013	VP7
BankIt2731466 Seq10	RVA/Human-wt/RWA/UFS-NGS-MRC-DPRU1534/2011/G9P[8]	OR401014	VP7
BankIt2731466 Seq11	RVA/Human-wt/RWA/UFS-NGS-MRC-DPRU210/2012/G9P[8]	OR401015	VP7
BankIt2731466 Seq12	RVA/Human-wt/RWA/UFS-NGS-MRC-DPRU213/2012/G9P[8]	OR401016	VP7
BankIt2731466 Seq13	RVA/Human-wt/RWA/UFS-NGS-MRC-DPRU214/2012/G9P[8]	OR401017	VP7
BankIt2731466 Seq14	RVA/Human-wt/RWA/UFS-NGS-MRC-DPRU222/2012/G9P[8]	OR401018	VP7
BankIt2731466 Seq15	RVA/Human-wt/RWA/UFS-NGS-MRC-DPRU226/2012/G9P[8]	OR401019	VP7
BankIt2731466 Seq16	RVA/Human-wt/RWA/NGS-UFS-MRC-DPRU229/2012/G9P[8]	OR401020	VP7
BankIt2731466 Seq17	RVA/Human-wt/RWA/UFS-NGS-MRC-DPRU238/2012/G9P[8]	OR401021	VP7
BankIt2731466 Seq18	RVA/Human-wt/RWA/UFS-NGS-MRC-DPRU240/2012/G9P[8]	OR401022	VP7
BankIt2731466 Seq19	RVA/Human-wt/RWA/UFS-NGS-MRC-DPRU413/2012/G9P[8]	OR401023	VP7
BankIt2731466 Seq20	RVA/Human-wt/RWA/UFS-NGS-MRC-DPRU425/2012/G9P[8]	OR401024	VP7
BankIt2731466 Seq21	RVA/Human-wt/RWA/UFS-NGS-MRC-DPRU464/2012/G9P[8]	OR401025	VP7
BankIt2731466 Seq22	RVA/Human-wt/RWA/UFS-NGS-MRC-DPRU471/2012/G9P[8]	OR401026	VP7
BankIt2731466 Seq23	RVA/Human-wt/RWA/UFS-NGS-MRC-DPRU541/2012/G9P[8]	OR401027	VP7
BankIt2731466 Seq24	RVA/Human-wt/RWA/UFS-NGS-MRC-DPRU433/2013/G9P[8]	OR401028	VP7
BankIt2731466 Seq25	RVA/Human-wt/RWA/UFS-NGS-MRC-DPRU543/2013/G9P[8]	OR401029	VP7
BankIt2731466 Seq26	RVA/Human-wt/RWA/UFS-NGS-MRC-DPRU615/2013/G9P[8]	OR401030	VP7
BankIt2731466 Seq27	RVA/Human-wt/RWA/UFS-NGS-MRC-DPRU8031/2015/G9P[8]	OR401031	VP7
BankIt2731466 Seq28	RVA/Human-wt/RWA/UFS-NGS-MRC-DPRU8039/2015/G9P[8]	OR401032	VP7
BankIt2731466 Seq29	RVA/Human-wt/RWA/UFS-NGS-MRC-DPRU8058/2015/G9P[8]	OR401033	VP7
BankIt2731466 Seq30	RVA/Human-wt/RWA/UFS-NGS-MRC-DPRU10026/2015/G9P[8]	OR401034	VP7
BankIt2731469 Seq1	RVA/Human-wt/RWA/UFS-NGS-MRC-DPRU1618/2011/G9P[8]	OR401035	VP6
BankIt2731469 Seq2	RVA/Human-wt/RWA/UFS-NGS-MRC-DPRU1616/2011/G9P[8]	OR401036	VP6
BankIt2731469 Seq3	RVA/Human-wt/RWA/UFS-NGS-MRC-DPRU1589/2011/G9P[8]	OR401037	VP6
BankIt2731469 Seq4	RVA/Human-wt/RWA/UFS-NGS-MRC-DPRU1586/2011/G9P[8]	OR401038	VP6
BankIt2731469 Seq5	RVA/Human-wt/RWA/UFS-NGS-MRC-DPRU1584/2011/G9P[8]	OR401039	VP6
BankIt2731469 Seq6	RVA/Human-wt/RWA/UFS-NGS-MRC-DPRU1577/2011/G9P[8]	OR401040	VP6
BankIt2731469 Seq7	RVA/Human-wt/RWA/UFS-NGS-MRC-DPRU1573/2011/G9P[8]	OR401041	VP6
BankIt2731469 Seq8	RVA/Human-wt/RWA/UFS-NGS-MRC-DPRU1550/2011/G9P[8]	OR401042	VP6
BankIt2731469 Seq9	RVA/Human-wt/RWA/UFS-NGS-MRC-DPRU1567/2011/G9P[8]	OR401043	VP6
BankIt2731469 Seq10	RVA/Human-wt/RWA/UFS-NGS-MRC-DPRU1534/2011/G9P[8]	OR401044	VP6
BankIt2731469 Seq11	RVA/Human-wt/RWA/UFS-NGS-MRC-DPRU210/2012/G9P[8]	OR401045	VP6
BankIt2731469 Seq12	RVA/Human-wt/RWA/UFS-NGS-MRC-DPRU213/2012/G9P[8]	OR401046	VP6
BankIt2731469 Seq13	RVA/Human-wt/RWA/UFS-NGS-MRC-DPRU214/2012/G9P[8]	OR401047	VP6
BankIt2731469 Seq14	RVA/Human-wt/RWA/UFS-NGS-MRC-DPRU222/2012/G9P[8]	OR401048	VP6
BankIt2731469 Seq15	RVA/Human-wt/RWA/UFS-NGS-MRC-DPRU226/2012/G9P[8]	OR401049	VP6
BankIt2731469 Seq16	RVA/Human-wt/RWA/NGS-UFS-MRC-DPRU229/2012/G9P[8]	OR401050	VP6
BankIt2731469 Seq17	RVA/Human-wt/RWA/UFS-NGS-MRC-DPRU238/2012/G9P[8]	OR401051	VP6
BankIt2731469 Seq18	RVA/Human-wt/RWA/UFS-NGS-MRC-DPRU240/2012/G9P[8]	OR401052	VP6
BankIt2731469 Seq19	RVA/Human-wt/RWA/UFS-NGS-MRC-DPRU413/2012/G9P[8]	OR401053	VP6
BankIt2731469 Seq20	RVA/Human-wt/RWA/UFS-NGS-MRC-DPRU425/2012/G9P[8]	OR401054	VP6
BankIt2731469 Seq21	RVA/Human-wt/RWA/UFS-NGS-MRC-DPRU464/2012/G9P[8]	OR401055	VP6
BankIt2731469 Seq22	RVA/Human-wt/RWA/UFS-NGS-MRC-DPRU471/2012/G9P[8]	OR401056	VP6
BankIt2731469 Seq23	RVA/Human-wt/RWA/UFS-NGS-MRC-DPRU541/2012/G9P[8]	OR401057	VP6
BankIt2731469 Seq24	RVA/Human-wt/RWA/UFS-NGS-MRC-DPRU433/2013/G9P[8]	OR401058	VP6
BankIt2731469 Seq25	RVA/Human-wt/RWA/UFS-NGS-MRC-DPRU543/2013/G9P[8]	OR401059	VP6
BankIt2731469 Seq26	RVA/Human-wt/RWA/UFS-NGS-MRC-DPRU615/2013/G9P[8]	OR401060	VP6
BankIt2731469 Seq27	RVA/Human-wt/RWA/UFS-NGS-MRC-DPRU8031/2015/G9P[8]	OR401061	VP6
BankIt2731469 Seq28	RVA/Human-wt/RWA/UFS-NGS-MRC-DPRU8039/2015/G9P[8]	OR401062	VP6
BankIt2731469 Seq29	RVA/Human-wt/RWA/UFS-NGS-MRC-DPRU8058/2015/G9P[8]	OR401063	VP6
BankIt2731469 Seq30	RVA/Human-wt/RWA/UFS-NGS-MRC-DPRU10026/2015/G9P[8]	OR401064	VP6
BankIt2731470 Seq1	RVA/Human-wt/RWA/UFS-NGS-MRC-DPRU1618/2011/G9P[8]	OR401065	VP3
BankIt2731470 Seq2	RVA/Human-wt/RWA/UFS-NGS-MRC-DPRU1616/2011/G9P[8]	OR401066	VP3
BankIt2731470 Seq3	RVA/Human-wt/RWA/UFS-NGS-MRC-DPRU1589/2011/G9P[8]	OR401067	VP3
BankIt2731470 Seq4	RVA/Human-wt/RWA/UFS-NGS-MRC-DPRU1586/2011/G9P[8]	OR401068	VP3
BankIt2731470 Seq5	RVA/Human-wt/RWA/UFS-NGS-MRC-DPRU1584/2011/G9P[8]	OR401069	VP3
BankIt2731470 Seq6	RVA/Human-wt/RWA/UFS-NGS-MRC-DPRU1577/2011/G9P[8]	OR401070	VP3
BankIt2731470 Seq7	RVA/Human-wt/RWA/UFS-NGS-MRC-DPRU1573/2011/G9P[8]	OR401071	VP3
BankIt2731470 Seq8	RVA/Human-wt/RWA/UFS-NGS-MRC-DPRU1550/2011/G9P[8]	OR401072	VP3
BankIt2731470 Seq9	RVA/Human-wt/RWA/UFS-NGS-MRC-DPRU1567/2011/G9P[8]	OR401073	VP3
BankIt2731470 Seq10	RVA/Human-wt/RWA/UFS-NGS-MRC-DPRU1534/2011/G9P[8]	OR401074	VP3
BankIt2731470 Seq11	RVA/Human-wt/RWA/UFS-NGS-MRC-DPRU210/2012/G9P[8]	OR401075	VP3
BankIt2731470 Seq12	RVA/Human-wt/RWA/UFS-NGS-MRC-DPRU213/2012/G9P[8]	OR401076	VP3
BankIt2731470 Seq13	RVA/Human-wt/RWA/UFS-NGS-MRC-DPRU214/2012/G9P[8]	OR401077	VP3
BankIt2731470 Seq14	RVA/Human-wt/RWA/UFS-NGS-MRC-DPRU222/2012/G9P[8]	OR401078	VP3
BankIt2731470 Seq15	RVA/Human-wt/RWA/UFS-NGS-MRC-DPRU226/2012/G9P[8]	OR401079	VP3
BankIt2731470 Seq16	RVA/Human-wt/RWA/NGS-UFS-MRC-DPRU229/2012/G9P[8]	OR401080	VP3
BankIt2731470 Seq17	RVA/Human-wt/RWA/UFS-NGS-MRC-DPRU238/2012/G9P[8]	OR401081	VP3
BankIt2731470 Seq18	RVA/Human-wt/RWA/UFS-NGS-MRC-DPRU240/2012/G9P[8]	OR401082	VP3
BankIt2731470 Seq19	RVA/Human-wt/RWA/UFS-NGS-MRC-DPRU413/2012/G9P[8]	OR401083	VP3
BankIt2731470 Seq20	RVA/Human-wt/RWA/UFS-NGS-MRC-DPRU425/2012/G9P[8]	OR401084	VP3
BankIt2731470 Seq21	RVA/Human-wt/RWA/UFS-NGS-MRC-DPRU464/2012/G9P[8]	OR401085	VP3
BankIt2731470 Seq22	RVA/Human-wt/RWA/UFS-NGS-MRC-DPRU471/2012/G9P[8]	OR401086	VP3
BankIt2731470 Seq23	RVA/Human-wt/RWA/UFS-NGS-MRC-DPRU541/2012/G9P[8]	OR401087	VP3
BankIt2731470 Seq24	RVA/Human-wt/RWA/UFS-NGS-MRC-DPRU433/2013/G9P[8]	OR401088	VP3
BankIt2731470 Seq25	RVA/Human-wt/RWA/UFS-NGS-MRC-DPRU543/2013/G9P[8]	OR401089	VP3
BankIt2731470 Seq26	RVA/Human-wt/RWA/UFS-NGS-MRC-DPRU615/2013/G9P[8]	OR401090	VP3
BankIt2731470 Seq27	RVA/Human-wt/RWA/UFS-NGS-MRC-DPRU8031/2015/G9P[8]	OR401091	VP3
BankIt2731470 Seq28	RVA/Human-wt/RWA/UFS-NGS-MRC-DPRU8039/2015/G9P[8]	OR401092	VP3
BankIt2731470 Seq29	RVA/Human-wt/RWA/UFS-NGS-MRC-DPRU8058/2015/G9P[8]	OR401093	VP3
BankIt2731470 Seq30	RVA/Human-wt/RWA/UFS-NGS-MRC-DPRU10026/2015/G9P[8]	OR401094	VP3
BankIt2731473 Seq1	RVA/Human-wt/RWA/UFS-NGS-MRC-DPRU1618/2011/G9P[8]	OR401095	VP2
BankIt2731473 Seq2	RVA/Human-wt/RWA/UFS-NGS-MRC-DPRU1616/2011/G9P[8]	OR401096	VP2
BankIt2731473 Seq3	RVA/Human-wt/RWA/UFS-NGS-MRC-DPRU1589/2011/G9P[8]	OR401097	VP2
BankIt2731473 Seq4	RVA/Human-wt/RWA/UFS-NGS-MRC-DPRU1586/2011/G9P[8]	OR401098	VP2
BankIt2731473 Seq5	RVA/Human-wt/RWA/UFS-NGS-MRC-DPRU1584/2011/G9P[8]	OR401099	VP2
BankIt2731473 Seq6	RVA/Human-wt/RWA/UFS-NGS-MRC-DPRU1577/2011/G9P[8]	OR401100	VP2
BankIt2731473 Seq7	RVA/Human-wt/RWA/UFS-NGS-MRC-DPRU1573/2011/G9P[8]	OR401101	VP2
BankIt2731473 Seq8	RVA/Human-wt/RWA/UFS-NGS-MRC-DPRU1550/2011/G9P[8]	OR401102	VP2
BankIt2731473 Seq9	RVA/Human-wt/RWA/UFS-NGS-MRC-DPRU1567/2011/G9P[8]	OR401103	VP2
BankIt2731473 Seq10	RVA/Human-wt/RWA/UFS-NGS-MRC-DPRU1534/2011/G9P[8]	OR401104	VP2
BankIt2731473 Seq11	RVA/Human-wt/RWA/UFS-NGS-MRC-DPRU210/2012/G9P[8]	OR401105	VP2
BankIt2731473 Seq12	RVA/Human-wt/RWA/UFS-NGS-MRC-DPRU213/2012/G9P[8]	OR401106	VP2
BankIt2731473 Seq13	RVA/Human-wt/RWA/UFS-NGS-MRC-DPRU214/2012/G9P[8]	OR401107	VP2
BankIt2731473 Seq14	RVA/Human-wt/RWA/UFS-NGS-MRC-DPRU222/2012/G9P[8]	OR401108	VP2
BankIt2731473 Seq15	RVA/Human-wt/RWA/UFS-NGS-MRC-DPRU226/2012/G9P[8]	OR401109	VP2
BankIt2731473 Seq16	RVA/Human-wt/RWA/NGS-UFS-MRC-DPRU229/2012/G9P[8]	OR401110	VP2
BankIt2731473 Seq17	RVA/Human-wt/RWA/UFS-NGS-MRC-DPRU238/2012/G9P[8]	OR401111	VP2
BankIt2731473 Seq18	RVA/Human-wt/RWA/UFS-NGS-MRC-DPRU240/2012/G9P[8]	OR401112	VP2
BankIt2731473 Seq19	RVA/Human-wt/RWA/UFS-NGS-MRC-DPRU413/2012/G9P[8]	OR401113	VP2
BankIt2731473 Seq20	RVA/Human-wt/RWA/UFS-NGS-MRC-DPRU425/2012/G9P[8]	OR401114	VP2
BankIt2731473 Seq21	RVA/Human-wt/RWA/UFS-NGS-MRC-DPRU464/2012/G9P[8]	OR401115	VP2
BankIt2731473 Seq22	RVA/Human-wt/RWA/UFS-NGS-MRC-DPRU471/2012/G9P[8]	OR401116	VP2
BankIt2731473 Seq23	RVA/Human-wt/RWA/UFS-NGS-MRC-DPRU541/2012/G9P[8]	OR401117	VP2
BankIt2731473 Seq24	RVA/Human-wt/RWA/UFS-NGS-MRC-DPRU433/2013/G9P[8]	OR401118	VP2
BankIt2731473 Seq25	RVA/Human-wt/RWA/UFS-NGS-MRC-DPRU543/2013/G9P[8]	OR401119	VP2
BankIt2731473 Seq26	RVA/Human-wt/RWA/UFS-NGS-MRC-DPRU615/2013/G9P[8]	OR401120	VP2
BankIt2731473 Seq27	RVA/Human-wt/RWA/UFS-NGS-MRC-DPRU8031/2015/G9P[8]	OR401121	VP2
BankIt2731473 Seq28	RVA/Human-wt/RWA/UFS-NGS-MRC-DPRU8039/2015/G9P[8]	OR401122	VP2
BankIt2731473 Seq29	RVA/Human-wt/RWA/UFS-NGS-MRC-DPRU8058/2015/G9P[8]	OR401123	VP2
BankIt2731473 Seq30	RVA/Human-wt/RWA/UFS-NGS-MRC-DPRU10026/2015/G9P[8]	OR401124	VP2
BankIt2731476 Seq1	RVA/Human-wt/RWA/UFS-NGS-MRC-DPRU1618/2011/G9P[8]	OR401125	VP1
BankIt2731476 Seq2	RVA/Human-wt/RWA/UFS-NGS-MRC-DPRU1616/2011/G9P[8]	OR401126	VP1
BankIt2731476 Seq3	RVA/Human-wt/RWA/UFS-NGS-MRC-DPRU1589/2011/G9P[8]	OR401127	VP1
BankIt2731476 Seq4	RVA/Human-wt/RWA/UFS-NGS-MRC-DPRU1586/2011/G9P[8]	OR401128	VP1
BankIt2731476 Seq5	RVA/Human-wt/RWA/UFS-NGS-MRC-DPRU1584/2011/G9P[8]	OR401129	VP1
BankIt2731476 Seq6	RVA/Human-wt/RWA/UFS-NGS-MRC-DPRU1577/2011/G9P[8]	OR401130	VP1
BankIt2731476 Seq7	RVA/Human-wt/RWA/UFS-NGS-MRC-DPRU1573/2011/G9P[8]	OR401131	VP1
BankIt2731476 Seq8	RVA/Human-wt/RWA/UFS-NGS-MRC-DPRU1550/2011/G9P[8]	OR401132	VP1
BankIt2731476 Seq9	RVA/Human-wt/RWA/UFS-NGS-MRC-DPRU1567/2011/G9P[8]	OR401133	VP1
BankIt2731476 Seq10	RVA/Human-wt/RWA/UFS-NGS-MRC-DPRU1534/2011/G9P[8]	OR401134	VP1
BankIt2731476 Seq11	RVA/Human-wt/RWA/UFS-NGS-MRC-DPRU210/2012/G9P[8]	OR401135	VP1
BankIt2731476 Seq12	RVA/Human-wt/RWA/UFS-NGS-MRC-DPRU213/2012/G9P[8]	OR401136	VP1
BankIt2731476 Seq13	RVA/Human-wt/RWA/UFS-NGS-MRC-DPRU214/2012/G9P[8]	OR401137	VP1
BankIt2731476 Seq14	RVA/Human-wt/RWA/UFS-NGS-MRC-DPRU222/2012/G9P[8]	OR401138	VP1
BankIt2731476 Seq15	RVA/Human-wt/RWA/UFS-NGS-MRC-DPRU226/2012/G9P[8]	OR401139	VP1
BankIt2731476 Seq16	RVA/Human-wt/RWA/NGS-UFS-MRC-DPRU229/2012/G9P[8]	OR401140	VP1
BankIt2731476 Seq17	RVA/Human-wt/RWA/UFS-NGS-MRC-DPRU238/2012/G9P[8]	OR401141	VP1
BankIt2731476 Seq18	RVA/Human-wt/RWA/UFS-NGS-MRC-DPRU240/2012/G9P[8]	OR401142	VP1
BankIt2731476 Seq19	RVA/Human-wt/RWA/UFS-NGS-MRC-DPRU413/2012/G9P[8]	OR401143	VP1
BankIt2731476 Seq20	RVA/Human-wt/RWA/UFS-NGS-MRC-DPRU425/2012/G9P[8]	OR401144	VP1
BankIt2731476 Seq21	RVA/Human-wt/RWA/UFS-NGS-MRC-DPRU464/2012/G9P[8]	OR401145	VP1
BankIt2731476 Seq22	RVA/Human-wt/RWA/UFS-NGS-MRC-DPRU471/2012/G9P[8]	OR401146	VP1
BankIt2731476 Seq23	RVA/Human-wt/RWA/UFS-NGS-MRC-DPRU541/2012/G9P[8]	OR401147	VP1
BankIt2731476 Seq24	RVA/Human-wt/RWA/UFS-NGS-MRC-DPRU433/2013/G9P[8]	OR401148	VP1
BankIt2731476 Seq25	RVA/Human-wt/RWA/UFS-NGS-MRC-DPRU543/2013/G9P[8]	OR401149	VP1
BankIt2731476 Seq26	RVA/Human-wt/RWA/UFS-NGS-MRC-DPRU615/2013/G9P[8]	OR401150	VP1
BankIt2731476 Seq27	RVA/Human-wt/RWA/UFS-NGS-MRC-DPRU8031/2015/G9P[8]	OR401151	VP1
BankIt2731476 Seq28	RVA/Human-wt/RWA/UFS-NGS-MRC-DPRU8039/2015/G9P[8]	OR401152	VP1
BankIt2731476 Seq29	RVA/Human-wt/RWA/UFS-NGS-MRC-DPRU8058/2015/G9P[8]	OR401153	VP1
BankIt2731476 Seq30	RVA/Human-wt/RWA/UFS-NGS-MRC-DPRU10026/2015/G9P[8]	OR401154	VP1
BankIt2731477 Seq1	RVA/Human-wt/RWA/UFS-NGS-MRC-DPRU1618/2011/G9P[8]	OR401155	NSP5
BankIt2731477 Seq2	RVA/Human-wt/RWA/UFS-NGS-MRC-DPRU1616/2011/G9P[8]	OR401156	NSP5
BankIt2731477 Seq3	RVA/Human-wt/RWA/UFS-NGS-MRC-DPRU1589/2011/G9P[8]	OR401157	NSP5
BankIt2731477 Seq4	RVA/Human-wt/RWA/UFS-NGS-MRC-DPRU1586/2011/G9P[8]	OR401158	NSP5
BankIt2731477 Seq5	RVA/Human-wt/RWA/UFS-NGS-MRC-DPRU1584/2011/G9P[8]	OR401159	NSP5
BankIt2731477 Seq6	RVA/Human-wt/RWA/UFS-NGS-MRC-DPRU1577/2011/G9P[8]	OR401160	NSP5
BankIt2731477 Seq7	RVA/Human-wt/RWA/UFS-NGS-MRC-DPRU1573/2011/G9P[8]	OR401161	NSP5
BankIt2731477 Seq8	RVA/Human-wt/RWA/UFS-NGS-MRC-DPRU1550/2011/G9P[8]	OR401162	NSP5
BankIt2731477 Seq9	RVA/Human-wt/RWA/UFS-NGS-MRC-DPRU1567/2011/G9P[8]	OR401163	NSP5
BankIt2731477 Seq10	RVA/Human-wt/RWA/UFS-NGS-MRC-DPRU1534/2011/G9P[8]	OR401164	NSP5
BankIt2731477 Seq11	RVA/Human-wt/RWA/UFS-NGS-MRC-DPRU210/2012/G9P[8]	OR401165	NSP5
BankIt2731477 Seq12	RVA/Human-wt/RWA/UFS-NGS-MRC-DPRU213/2012/G9P[8]	OR401166	NSP5
BankIt2731477 Seq13	RVA/Human-wt/RWA/UFS-NGS-MRC-DPRU214/2012/G9P[8]	OR401167	NSP5
BankIt2731477 Seq14	RVA/Human-wt/RWA/UFS-NGS-MRC-DPRU222/2012/G9P[8]	OR401168	NSP5
BankIt2731477 Seq15	RVA/Human-wt/RWA/UFS-NGS-MRC-DPRU226/2012/G9P[8]	OR401169	NSP5
BankIt2731477 Seq16	RVA/Human-wt/RWA/NGS-UFS-MRC-DPRU229/2012/G9P[8]	OR401170	NSP5
BankIt2731477 Seq17	RVA/Human-wt/RWA/UFS-NGS-MRC-DPRU238/2012/G9P[8]	OR401171	NSP5
BankIt2731477 Seq18	RVA/Human-wt/RWA/UFS-NGS-MRC-DPRU240/2012/G9P[8]	OR401172	NSP5
BankIt2731477 Seq19	RVA/Human-wt/RWA/UFS-NGS-MRC-DPRU413/2012/G9P[8]	OR401173	NSP5
BankIt2731477 Seq20	RVA/Human-wt/RWA/UFS-NGS-MRC-DPRU425/2012/G9P[8]	OR401174	NSP5
BankIt2731477 Seq21	RVA/Human-wt/RWA/UFS-NGS-MRC-DPRU464/2012/G9P[8]	OR401175	NSP5
BankIt2731477 Seq22	RVA/Human-wt/RWA/UFS-NGS-MRC-DPRU471/2012/G9P[8]	OR401176	NSP5
BankIt2731477 Seq23	RVA/Human-wt/RWA/UFS-NGS-MRC-DPRU541/2012/G9P[8]	OR401177	NSP5
BankIt2731477 Seq24	RVA/Human-wt/RWA/UFS-NGS-MRC-DPRU433/2013/G9P[8]	OR401178	NSP5
BankIt2731477 Seq25	RVA/Human-wt/RWA/UFS-NGS-MRC-DPRU543/2013/G9P[8]	OR401179	NSP5
BankIt2731477 Seq26	RVA/Human-wt/RWA/UFS-NGS-MRC-DPRU615/2013/G9P[8]	OR401180	NSP5
BankIt2731477 Seq27	RVA/Human-wt/RWA/UFS-NGS-MRC-DPRU8031/2015/G9P[8]	OR401181	NSP5
BankIt2731477 Seq28	RVA/Human-wt/RWA/UFS-NGS-MRC-DPRU8039/2015/G9P[8]	OR401182	NSP5
BankIt2731477 Seq29	RVA/Human-wt/RWA/UFS-NGS-MRC-DPRU8058/2015/G9P[8]	OR401183	NSP5
BankIt2731477 Seq30	RVA/Human-wt/RWA/UFS-NGS-MRC-DPRU10026/2015/G9P[8]	OR401184	NSP5
BankIt2731479 Seq1	RVA/Human-wt/RWA/UFS-NGS-MRC-DPRU1618/2011/G9P[8]	OR401185	NSP4
BankIt2731479 Seq2	RVA/Human-wt/RWA/UFS-NGS-MRC-DPRU1616/2011/G9P[8]	OR401186	NSP4
BankIt2731479 Seq3	RVA/Human-wt/RWA/UFS-NGS-MRC-DPRU1589/2011/G9P[8]	OR401187	NSP4
BankIt2731479 Seq4	RVA/Human-wt/RWA/UFS-NGS-MRC-DPRU1586/2011/G9P[8]	OR401188	NSP4
BankIt2731479 Seq5	RVA/Human-wt/RWA/UFS-NGS-MRC-DPRU1584/2011/G9P[8]	OR401189	NSP4
BankIt2731479 Seq6	RVA/Human-wt/RWA/UFS-NGS-MRC-DPRU1577/2011/G9P[8]	OR401190	NSP4
BankIt2731479 Seq7	RVA/Human-wt/RWA/UFS-NGS-MRC-DPRU1573/2011/G9P[8]	OR401191	NSP4
BankIt2731479 Seq8	RVA/Human-wt/RWA/UFS-NGS-MRC-DPRU1550/2011/G9P[8]	OR401192	NSP4
BankIt2731479 Seq9	RVA/Human-wt/RWA/UFS-NGS-MRC-DPRU1567/2011/G9P[8]	OR401193	NSP4
BankIt2731479 Seq10	RVA/Human-wt/RWA/UFS-NGS-MRC-DPRU1534/2011/G9P[8]	OR401194	NSP4
BankIt2731479 Seq11	RVA/Human-wt/RWA/UFS-NGS-MRC-DPRU210/2012/G9P[8]	OR401195	NSP4
BankIt2731479 Seq12	RVA/Human-wt/RWA/UFS-NGS-MRC-DPRU213/2012/G9P[8]	OR401196	NSP4
BankIt2731479 Seq13	RVA/Human-wt/RWA/UFS-NGS-MRC-DPRU214/2012/G9P[8]	OR401197	NSP4
BankIt2731479 Seq14	RVA/Human-wt/RWA/UFS-NGS-MRC-DPRU222/2012/G9P[8]	OR401198	NSP4
BankIt2731479 Seq15	RVA/Human-wt/RWA/UFS-NGS-MRC-DPRU226/2012/G9P[8]	OR401199	NSP4
BankIt2731479 Seq16	RVA/Human-wt/RWA/NGS-UFS-MRC-DPRU229/2012/G9P[8]	OR401200	NSP4
BankIt2731479 Seq17	RVA/Human-wt/RWA/UFS-NGS-MRC-DPRU238/2012/G9P[8]	OR401201	NSP4
BankIt2731479 Seq18	RVA/Human-wt/RWA/UFS-NGS-MRC-DPRU240/2012/G9P[8]	OR401202	NSP4
BankIt2731479 Seq19	RVA/Human-wt/RWA/UFS-NGS-MRC-DPRU413/2012/G9P[8]	OR401203	NSP4
BankIt2731479 Seq20	RVA/Human-wt/RWA/UFS-NGS-MRC-DPRU425/2012/G9P[8]	OR401204	NSP4
BankIt2731479 Seq21	RVA/Human-wt/RWA/UFS-NGS-MRC-DPRU464/2012/G9P[8]	OR401205	NSP4
BankIt2731479 Seq22	RVA/Human-wt/RWA/UFS-NGS-MRC-DPRU471/2012/G9P[8]	OR401206	NSP4
BankIt2731479 Seq23	RVA/Human-wt/RWA/UFS-NGS-MRC-DPRU541/2012/G9P[8]	OR401207	NSP4
BankIt2731479 Seq24	RVA/Human-wt/RWA/UFS-NGS-MRC-DPRU433/2013/G9P[8]	OR401208	NSP4
BankIt2731479 Seq25	RVA/Human-wt/RWA/UFS-NGS-MRC-DPRU543/2013/G9P[8]	OR401209	NSP4
BankIt2731479 Seq26	RVA/Human-wt/RWA/UFS-NGS-MRC-DPRU615/2013/G9P[8]	OR401210	NSP4
BankIt2731479 Seq27	RVA/Human-wt/RWA/UFS-NGS-MRC-DPRU8031/2015/G9P[8]	OR401211	NSP4
BankIt2731479 Seq28	RVA/Human-wt/RWA/UFS-NGS-MRC-DPRU8039/2015/G9P[8]	OR401212	NSP4
BankIt2731479 Seq29	RVA/Human-wt/RWA/UFS-NGS-MRC-DPRU8058/2015/G9P[8]	OR401213	NSP4
BankIt2731479 Seq30	RVA/Human-wt/RWA/UFS-NGS-MRC-DPRU10026/2015/G9P[8]	OR401214	NSP4
BankIt2731480 Seq1	RVA/Human-wt/RWA/UFS-NGS-MRC-DPRU1618/2011/G9P[8]	OR401215	NSP3
BankIt2731480 Seq2	RVA/Human-wt/RWA/UFS-NGS-MRC-DPRU1616/2011/G9P[8]	OR401216	NSP3
BankIt2731480 Seq3	RVA/Human-wt/RWA/UFS-NGS-MRC-DPRU1589/2011/G9P[8]	OR401217	NSP3
BankIt2731480 Seq4	RVA/Human-wt/RWA/UFS-NGS-MRC-DPRU1586/2011/G9P[8]	OR401218	NSP3
BankIt2731480 Seq5	RVA/Human-wt/RWA/UFS-NGS-MRC-DPRU1584/2011/G9P[8]	OR401219	NSP3
BankIt2731480 Seq6	RVA/Human-wt/RWA/UFS-NGS-MRC-DPRU1577/2011/G9P[8]	OR401220	NSP3
BankIt2731480 Seq7	RVA/Human-wt/RWA/UFS-NGS-MRC-DPRU1573/2011/G9P[8]	OR401221	NSP3
BankIt2731480 Seq8	RVA/Human-wt/RWA/UFS-NGS-MRC-DPRU1550/2011/G9P[8]	OR401222	NSP3
BankIt2731480 Seq9	RVA/Human-wt/RWA/UFS-NGS-MRC-DPRU1567/2011/G9P[8]	OR401223	NSP3
BankIt2731480 Seq10	RVA/Human-wt/RWA/UFS-NGS-MRC-DPRU1534/2011/G9P[8]	OR401224	NSP3
BankIt2731480 Seq11	RVA/Human-wt/RWA/UFS-NGS-MRC-DPRU210/2012/G9P[8]	OR401225	NSP3
BankIt2731480 Seq12	RVA/Human-wt/RWA/UFS-NGS-MRC-DPRU213/2012/G9P[8]	OR401226	NSP3
BankIt2731480 Seq13	RVA/Human-wt/RWA/UFS-NGS-MRC-DPRU214/2012/G9P[8]	OR401227	NSP3
BankIt2731480 Seq14	RVA/Human-wt/RWA/UFS-NGS-MRC-DPRU222/2012/G9P[8]	OR401228	NSP3
BankIt2731480 Seq15	RVA/Human-wt/RWA/UFS-NGS-MRC-DPRU226/2012/G9P[8]	OR401229	NSP3
BankIt2731480 Seq16	RVA/Human-wt/RWA/NGS-UFS-MRC-DPRU229/2012/G9P[8]	OR401230	NSP3
BankIt2731480 Seq17	RVA/Human-wt/RWA/UFS-NGS-MRC-DPRU238/2012/G9P[8]	OR401231	NSP3
BankIt2731480 Seq18	RVA/Human-wt/RWA/UFS-NGS-MRC-DPRU240/2012/G9P[8]	OR401232	NSP3
BankIt2731480 Seq19	RVA/Human-wt/RWA/UFS-NGS-MRC-DPRU413/2012/G9P[8]	OR401233	NSP3
BankIt2731480 Seq20	RVA/Human-wt/RWA/UFS-NGS-MRC-DPRU425/2012/G9P[8]	OR401234	NSP3
BankIt2731480 Seq21	RVA/Human-wt/RWA/UFS-NGS-MRC-DPRU464/2012/G9P[8]	OR401235	NSP3
BankIt2731480 Seq22	RVA/Human-wt/RWA/UFS-NGS-MRC-DPRU471/2012/G9P[8]	OR401236	NSP3
BankIt2731480 Seq23	RVA/Human-wt/RWA/UFS-NGS-MRC-DPRU541/2012/G9P[8]	OR401237	NSP3
BankIt2731480 Seq24	RVA/Human-wt/RWA/UFS-NGS-MRC-DPRU433/2013/G9P[8]	OR401238	NSP3
BankIt2731480 Seq25	RVA/Human-wt/RWA/UFS-NGS-MRC-DPRU543/2013/G9P[8]	OR401239	NSP3
BankIt2731480 Seq26	RVA/Human-wt/RWA/UFS-NGS-MRC-DPRU615/2013/G9P[8]	OR401240	NSP3
BankIt2731480 Seq27	RVA/Human-wt/RWA/UFS-NGS-MRC-DPRU8031/2015/G9P[8]	OR401241	NSP3
BankIt2731480 Seq28	RVA/Human-wt/RWA/UFS-NGS-MRC-DPRU8039/2015/G9P[8]	OR401242	NSP3
BankIt2731480 Seq29	RVA/Human-wt/RWA/UFS-NGS-MRC-DPRU8058/2015/G9P[8]	OR401243	NSP3
BankIt2731480 Seq30	RVA/Human-wt/RWA/UFS-NGS-MRC-DPRU10026/2015/G9P[8]	OR401244	NSP3
BankIt2731481 Seq1	RVA/Human-wt/RWA/UFS-NGS-MRC-DPRU1618/2011/G9P[8]	OR401245	NSP2
BankIt2731481 Seq2	RVA/Human-wt/RWA/UFS-NGS-MRC-DPRU1616/2011/G9P[8]	OR401246	NSP2
BankIt2731481 Seq3	RVA/Human-wt/RWA/UFS-NGS-MRC-DPRU1589/2011/G9P[8]	OR401247	NSP2
BankIt2731481 Seq4	RVA/Human-wt/RWA/UFS-NGS-MRC-DPRU1586/2011/G9P[8]	OR401248	NSP2
BankIt2731481 Seq5	RVA/Human-wt/RWA/UFS-NGS-MRC-DPRU1584/2011/G9P[8]	OR401249	NSP2
BankIt2731481 Seq6	RVA/Human-wt/RWA/UFS-NGS-MRC-DPRU1577/2011/G9P[8]	OR401250	NSP2
BankIt2731481 Seq7	RVA/Human-wt/RWA/UFS-NGS-MRC-DPRU1573/2011/G9P[8]	OR401251	NSP2
BankIt2731481 Seq8	RVA/Human-wt/RWA/UFS-NGS-MRC-DPRU1550/2011/G9P[8]	OR401252	NSP2
BankIt2731481 Seq9	RVA/Human-wt/RWA/UFS-NGS-MRC-DPRU1567/2011/G9P[8]	OR401253	NSP2
BankIt2731481 Seq10	RVA/Human-wt/RWA/UFS-NGS-MRC-DPRU1534/2011/G9P[8]	OR401254	NSP2
BankIt2731481 Seq11	RVA/Human-wt/RWA/UFS-NGS-MRC-DPRU210/2012/G9P[8]	OR401255	NSP2
BankIt2731481 Seq12	RVA/Human-wt/RWA/UFS-NGS-MRC-DPRU213/2012/G9P[8]	OR401256	NSP2
BankIt2731481 Seq13	RVA/Human-wt/RWA/UFS-NGS-MRC-DPRU214/2012/G9P[8]	OR401257	NSP2
BankIt2731481 Seq14	RVA/Human-wt/RWA/UFS-NGS-MRC-DPRU222/2012/G9P[8]	OR401258	NSP2
BankIt2731481 Seq15	RVA/Human-wt/RWA/UFS-NGS-MRC-DPRU226/2012/G9P[8]	OR401259	NSP2
BankIt2731481 Seq16	RVA/Human-wt/RWA/NGS-UFS-MRC-DPRU229/2012/G9P[8]	OR401260	NSP2
BankIt2731481 Seq17	RVA/Human-wt/RWA/UFS-NGS-MRC-DPRU238/2012/G9P[8]	OR401261	NSP2
BankIt2731481 Seq18	RVA/Human-wt/RWA/UFS-NGS-MRC-DPRU240/2012/G9P[8]	OR401262	NSP2
BankIt2731481 Seq19	RVA/Human-wt/RWA/UFS-NGS-MRC-DPRU413/2012/G9P[8]	OR401263	NSP2
BankIt2731481 Seq20	RVA/Human-wt/RWA/UFS-NGS-MRC-DPRU425/2012/G9P[8]	OR401264	NSP2
BankIt2731481 Seq21	RVA/Human-wt/RWA/UFS-NGS-MRC-DPRU464/2012/G9P[8]	OR401265	NSP2
BankIt2731481 Seq22	RVA/Human-wt/RWA/UFS-NGS-MRC-DPRU471/2012/G9P[8]	OR401266	NSP2
BankIt2731481 Seq23	RVA/Human-wt/RWA/UFS-NGS-MRC-DPRU541/2012/G9P[8]	OR401267	NSP2
BankIt2731481 Seq24	RVA/Human-wt/RWA/UFS-NGS-MRC-DPRU433/2013/G9P[8]	OR401268	NSP2
BankIt2731481 Seq25	RVA/Human-wt/RWA/UFS-NGS-MRC-DPRU543/2013/G9P[8]	OR401269	NSP2
BankIt2731481 Seq26	RVA/Human-wt/RWA/UFS-NGS-MRC-DPRU615/2013/G9P[8]	OR401270	NSP2
BankIt2731481 Seq27	RVA/Human-wt/RWA/UFS-NGS-MRC-DPRU8031/2015/G9P[8]	OR401271	NSP2
BankIt2731481 Seq28	RVA/Human-wt/RWA/UFS-NGS-MRC-DPRU8039/2015/G9P[8]	OR401272	NSP2
BankIt2731481 Seq29	RVA/Human-wt/RWA/UFS-NGS-MRC-DPRU8058/2015/G9P[8]	OR401273	NSP2
BankIt2731481 Seq30	RVA/Human-wt/RWA/UFS-NGS-MRC-DPRU10026/2015/G9P[8]	OR401274	NSP2
BankIt2731482 Seq1	RVA/Human-wt/RWA/UFS-NGS-MRC-DPRU1618/2011/G9P[8]	OR401275	NSP1
BankIt2731482 Seq2	RVA/Human-wt/RWA/UFS-NGS-MRC-DPRU1616/2011/G9P[8]	OR401276	NSP1
BankIt2731482 Seq3	RVA/Human-wt/RWA/UFS-NGS-MRC-DPRU1589/2011/G9P[8]	OR401277	NSP1
BankIt2731482 Seq4	RVA/Human-wt/RWA/UFS-NGS-MRC-DPRU1586/2011/G9P[8]	OR401278	NSP1
BankIt2731482 Seq5	RVA/Human-wt/RWA/UFS-NGS-MRC-DPRU1584/2011/G9P[8]	OR401279	NSP1
BankIt2731482 Seq6	RVA/Human-wt/RWA/UFS-NGS-MRC-DPRU1577/2011/G9P[8]	OR401280	NSP1
BankIt2731482 Seq7	RVA/Human-wt/RWA/UFS-NGS-MRC-DPRU1573/2011/G9P[8]	OR401281	NSP1
BankIt2731482 Seq8	RVA/Human-wt/RWA/UFS-NGS-MRC-DPRU1550/2011/G9P[8]	OR401282	NSP1
BankIt2731482 Seq9	RVA/Human-wt/RWA/UFS-NGS-MRC-DPRU1567/2011/G9P[8]	OR401283	NSP1
BankIt2731482 Seq10	RVA/Human-wt/RWA/UFS-NGS-MRC-DPRU1534/2011/G9P[8]	OR401284	NSP1
BankIt2731482 Seq11	RVA/Human-wt/RWA/UFS-NGS-MRC-DPRU210/2012/G9P[8]	OR401285	NSP1
BankIt2731482 Seq12	RVA/Human-wt/RWA/UFS-NGS-MRC-DPRU213/2012/G9P[8]	OR401286	NSP1
BankIt2731482 Seq13	RVA/Human-wt/RWA/UFS-NGS-MRC-DPRU214/2012/G9P[8]	OR401287	NSP1
BankIt2731482 Seq14	RVA/Human-wt/RWA/UFS-NGS-MRC-DPRU222/2012/G9P[8]	OR401288	NSP1
BankIt2731482 Seq15	RVA/Human-wt/RWA/UFS-NGS-MRC-DPRU226/2012/G9P[8]	OR401289	NSP1
BankIt2731482 Seq16	RVA/Human-wt/RWA/NGS-UFS-MRC-DPRU229/2012/G9P[8]	OR401290	NSP1
BankIt2731482 Seq17	RVA/Human-wt/RWA/UFS-NGS-MRC-DPRU238/2012/G9P[8]	OR401291	NSP1
BankIt2731482 Seq18	RVA/Human-wt/RWA/UFS-NGS-MRC-DPRU240/2012/G9P[8]	OR401292	NSP1
BankIt2731482 Seq19	RVA/Human-wt/RWA/UFS-NGS-MRC-DPRU413/2012/G9P[8]	OR401293	NSP1
BankIt2731482 Seq20	RVA/Human-wt/RWA/UFS-NGS-MRC-DPRU425/2012/G9P[8]	OR401294	NSP1
BankIt2731482 Seq21	RVA/Human-wt/RWA/UFS-NGS-MRC-DPRU464/2012/G9P[8]	OR401295	NSP1
BankIt2731482 Seq22	RVA/Human-wt/RWA/UFS-NGS-MRC-DPRU471/2012/G9P[8]	OR401296	NSP1
BankIt2731482 Seq23	RVA/Human-wt/RWA/UFS-NGS-MRC-DPRU541/2012/G9P[8]	OR401297	NSP1
BankIt2731482 Seq24	RVA/Human-wt/RWA/UFS-NGS-MRC-DPRU433/2013/G9P[8]	OR401298	NSP1
BankIt2731482 Seq25	RVA/Human-wt/RWA/UFS-NGS-MRC-DPRU543/2013/G9P[8]	OR401299	NSP1
BankIt2731482 Seq26	RVA/Human-wt/RWA/UFS-NGS-MRC-DPRU615/2013/G9P[8]	OR401300	NSP1
BankIt2731482 Seq27	RVA/Human-wt/RWA/UFS-NGS-MRC-DPRU8031/2015/G9P[8]	OR401301	NSP1
BankIt2731482 Seq28	RVA/Human-wt/RWA/UFS-NGS-MRC-DPRU8039/2015/G9P[8]	OR401302	NSP1
BankIt2731482 Seq29	RVA/Human-wt/RWA/UFS-NGS-MRC-DPRU8058/2015/G9P[8]	OR401303	NSP1
BankIt2731482 Seq30	RVA/Human-wt/RWA/UFS-NGS-MRC-DPRU10026/2015/G9P[8]	OR401304	NSP1
BankIt2731485 Seq1	RVA/Human-wt/RWA/UFS-NGS-MRC-DPRU1618/2011/G9P[8]	OR401305	VP4
BankIt2731485 Seq2	RVA/Human-wt/RWA/UFS-NGS-MRC-DPRU1616/2011/G9P[8]	OR401306	VP4
BankIt2731485 Seq3	RVA/Human-wt/RWA/UFS-NGS-MRC-DPRU1589/2011/G9P[8]	OR401307	VP4
BankIt2731485 Seq4	RVA/Human-wt/RWA/UFS-NGS-MRC-DPRU1586/2011/G9P[8]	OR401308	VP4
BankIt2731485 Seq5	RVA/Human-wt/RWA/UFS-NGS-MRC-DPRU1584/2011/G9P[8]	OR401309	VP4
BankIt2731485 Seq6	RVA/Human-wt/RWA/UFS-NGS-MRC-DPRU1577/2011/G9P[8]	OR401310	VP4
BankIt2731485 Seq7	RVA/Human-wt/RWA/UFS-NGS-MRC-DPRU1573/2011/G9P[8]	OR401311	VP4
BankIt2731485 Seq8	RVA/Human-wt/RWA/UFS-NGS-MRC-DPRU1550/2011/G9P[8]	OR401312	VP4
BankIt2731485 Seq9	RVA/Human-wt/RWA/UFS-NGS-MRC-DPRU1567/2011/G9P[8]	OR401313	VP4
BankIt2731485 Seq10	RVA/Human-wt/RWA/UFS-NGS-MRC-DPRU1534/2011/G9P[8]	OR401314	VP4
BankIt2731485 Seq11	RVA/Human-wt/RWA/UFS-NGS-MRC-DPRU210/2012/G9P[8]	OR401315	VP4
BankIt2731485 Seq12	RVA/Human-wt/RWA/UFS-NGS-MRC-DPRU213/2012/G9P[8]	OR401316	VP4
BankIt2731485 Seq13	RVA/Human-wt/RWA/UFS-NGS-MRC-DPRU214/2012/G9P[8]	OR401317	VP4
BankIt2731485 Seq14	RVA/Human-wt/RWA/UFS-NGS-MRC-DPRU222/2012/G9P[8]	OR401318	VP4
BankIt2731485 Seq15	RVA/Human-wt/RWA/UFS-NGS-MRC-DPRU226/2012/G9P[8]	OR401319	VP4
BankIt2731485 Seq16	RVA/Human-wt/RWA/NGS-UFS-MRC-DPRU229/2012/G9P[8]	OR401320	VP4
BankIt2731485 Seq17	RVA/Human-wt/RWA/UFS-NGS-MRC-DPRU238/2012/G9P[8]	OR401321	VP4
BankIt2731485 Seq18	RVA/Human-wt/RWA/UFS-NGS-MRC-DPRU240/2012/G9P[8]	OR401322	VP4
BankIt2731485 Seq19	RVA/Human-wt/RWA/UFS-NGS-MRC-DPRU413/2012/G9P[8]	OR401323	VP4
BankIt2731485 Seq20	RVA/Human-wt/RWA/UFS-NGS-MRC-DPRU425/2012/G9P[8]	OR401324	VP4
BankIt2731485 Seq21	RVA/Human-wt/RWA/UFS-NGS-MRC-DPRU464/2012/G9P[8]	OR401325	VP4
BankIt2731485 Seq22	RVA/Human-wt/RWA/UFS-NGS-MRC-DPRU471/2012/G9P[8]	OR401326	VP4
BankIt2731485 Seq23	RVA/Human-wt/RWA/UFS-NGS-MRC-DPRU541/2012/G9P[8]	OR401327	VP4
BankIt2731485 Seq24	RVA/Human-wt/RWA/UFS-NGS-MRC-DPRU433/2013/G9P[8]	OR401328	VP4
BankIt2731485 Seq25	RVA/Human-wt/RWA/UFS-NGS-MRC-DPRU543/2013/G9P[8]	OR401329	VP4
BankIt2731485 Seq26	RVA/Human-wt/RWA/UFS-NGS-MRC-DPRU615/2013/G9P[8]	OR401330	VP4
BankIt2731485 Seq27	RVA/Human-wt/RWA/UFS-NGS-MRC-DPRU8031/2015/G9P[8]	OR401331	VP4
BankIt2731485 Seq28	RVA/Human-wt/RWA/UFS-NGS-MRC-DPRU8039/2015/G9P[8]	OR401332	VP4
BankIt2731485 Seq29	RVA/Human-wt/RWA/UFS-NGS-MRC-DPRU8058/2015/G9P[8]	OR401333	VP4
BankIt2731485 Seq30	RVA/Human-wt/RWA/UFS-NGS-MRC-DPRU10026/2015/G9P[8]	OR401334	VP4

## Sheet: REFERENCE STRAINS ACCESSION NUM
	Accession numbers of the reference sequences used throughout the study
	NSP1
	Strain ID	Accession number
	RVA/Human-wt/TGO/MRC-DPRU4562/2011/G1P[8]	KP752758
	RVA/Human-wt/KEN/KLF0658/2013/G1P[8]	MZ094716
	RVA/Human-wt/KEN/KLF0638/2013/G1P[8]	MZ094496
	RVA/Human-wt/KEN/MRC-DPRU4150/XXXX/G1G10P[8]	KJ753644
	RVA/Human-wt/ZAF/UFS-NGS-MRC-DPRU1980/2008/G1P[8]	MT854858
	RVA/Human-wt/CAN/RT133-07/2008/G1P8	JQ069424
	RVA/Human-wt/KEN/MRC-DPRU1608/2009/G1P[8]	KP753252
	RVA/Human-wt/KEN/Keny-057/2009/G1P[8]	KP882698
	RVA/Human-wt/UGA/MRC-DPRU4595/2011/G9P[8]	KJ753418.1
	RVA/Human-wt/UGA/NSA-13-043/2013/G9P[8]	KX632249
	RVA/Human-wt/UGA/MUL-13-285/2013/G9P[8]	KX632326
	RVA/Human-wt/UGA/MRC-DPRU1944/2008/G9P[8]	KJ751752
	RVA/Human-wt/BEL/B4633/2003/G12P[8]	DQ146644
	RVA/Human-wt/Bel/BE00068/2000/G1P[8]	JN258821
	RVA/Human-wt/BGD/Matlab36/2002/G11P[8]	GU199509
	RVA/Human-wt/AUS/CK00053/2007/G1P[8]	JX027662
	RVA/Human-wt/PRY/469/2000/G9P[8]	KJ626666
	RVA/Human-wt/MWI/0P5-001/2008/G1P[8]	MG181486
	RVA/Human-wt/NPL/5N0031/2005/G12P[6]	LC372864
	RVA/Human-wt/ZMB/MRC-DPRU3491/2009/G12P[6]	KF636141
	RVA/Human-wt/COD/KisB521/2008/G12P[6]	KJ870917
	RVA/Human-wt/ITA/AV28/2010/G9P8	JX195080
	RVA/Human-wt/LBN/M21/2011/G12P[6]	MN746067
	RVA/Human-wt/USA/VU12-13-113/2013/G12P[8]	KT918991
	RVA/Human-wt/IND/CMC_00042/2012/G9P[8]	MN067005
	Human-wt/JPN/Tokyo17-21/2017/G3P[8]	LC477543
	NSP2
	Strain ID	Accession number
	RVA/Human-wt/ZMB/MRC-DPRU3491/2009/G12P[6]	KF636142
	RVA/Human-wt/MWI/MW2-1274/2005/G1P[8]	MG181476
	RVA/Human-wt/USA/2007719825/2007/G1P[8]	HM773751
	RVA/Human-wt/SWZ/MRC-DPRU4506/2010/G2P[4]P[8]	KP752716
	RVA/Human-wt/JPN/EnRo2339/2014/G1P[8]	LC464117
	RVA/Human-wt/PAK56/2015/G9P8	MH182452
	RVA/Human-wt/CZE/H186/2018/G9P[4]	MT005294
	RVA/Human-wt/AUS/CK00088/2009/G1P[8]	JX027869
	RVA/Human-wt/ITA/ME659/14/2014/G12P8	KU048685
	RVA/Human-wt/MOZ/HCN1181/2016/G1P[8]	MT737629
	RVA/Human-wt/IDN/STM453/2018/G1P[8]	LC469527
	RVA/Human-wt/UGA/MUL-13-157/2013/G1P[8]	KX632349
	RVA/Human-wt/RUS/Nov07-2799/2007/G9P[8]	KC155674
	RVA/Human-wt/UGA/MUL-12-093/2012/G9P[8]	KX632316
	RVA/Human-wt/UGA/MUL-13-285/2013/G9P[8]	KX632327
	RVA/Human-wt/UGA/MRC-DPRU4595/2011/G9P[8]	KJ753419
	RVA/Human-wt/KEN/MRC-DPRU1608/2009/G1P[8]	KP753253
	RVA/Human-wt/KEN/Keny-058/2009/G1P[8]	KP882710
	RVA/Human-wt/ZAF/MRC-DPRU135/2009/G1P[8]	KJ753078
	RVA/Human-wt/KEN/KLF0642/2013/G1P[8]	MZ094541
	RVA/Human-wt/KEN/KLF0696/2014/G1P[8]	MZ095033
	RVA/Human-wt/KEN/KLF0647/2013/G1P[8]	MZ094596
	NSP3
	Strain ID	Accession number
	RVA/Human-wt/UGA/NSA-13-043/2013/G9P[8]	KX632251
	RVA/Human-wt/UGA/MUL-12-147/2012/G9P[8]	KX632306
	RVA/Human-wt/UGA/MUL-13-285/2013/G9P[8]	KX632328
	RVA/Human-wt/UGA/MUL-13-163/2013/G9P[8]	KX632295
	RVA/Human-wt/UGA/MRC-DPRU4595/2011/G9P[8]	KJ753420
	RVA/Human-wt/ZAF/MRC-DPRU135/2009/G1P[8]	KJ753079
	RVA/Human-wt/UGA/MRC-DPRU1944/2008/G9P[8]	KJ751754
	RVA/Human-wt/COD/KisB521/2008/G12P[6]	KJ870919
	RVA/Human-wt/PRY/371/1999/G1P[8]	KJ627109
	RVA/Human-wt/BGD/Dhaka25/2002/G12P[8]	EF694227.1
	RVA/Human-wt/CHN/Fuzhou19-36/2019/G9P[8]	MW384316
	RVA/Human-wt/VNM/RVN16.0876/2016/G9P[8]	LC215270
	RVA/Human-tc/AUS/McN13/1980/G3P2A[6]	JX416224
	RVA/Human-wt/ESP/SS65130987/2015/G12P[8]	MH171437
	RVA/Human-wt/ITA/RG176/13/2013/G12P8	KU048709
	RVA/Human-wt/MWI/BID111/2012/G1P[8]	MG181510
	RVA/Human-wt/MOZ/MAN0033/2012/G1P[8]	MT737672
	RVA/Human-wt/KEN/KCH1187/2019/G3P[8]	LC600850
	RVA/Human-wt/USA/VU12-13-189/2013/GXP[X]	MF168081
	RVA/Human-wt/JPN/Tokyo17-21/2017/G3P[8]	LC477603
	NSP4
	Strain ID	Accession number
	RVA/Human-wt/UGA/MUL-13-285/2013/G9P[8]	KX632329
	RVA/Human-wt/UGA/MRC-DPRU1944/2008/G9P[8]	KJ751755
	RVA/Human-wt/UGA/MRC-DPRU4595/2011/G9P[8]	KJ753421
	RVA/Human-wt/UGA/NSA-13-043/2013/G9P[8]	KX632252
	RVA/Human-wt/KEN/MRC-DPRU1608/2009/G1P[8]	KP753255
	RVA/Human-wt/BRA/1A0755/2009/G12P6	KX274568
	RVA/Human-wt/AUS/CK00091/2009/G1P[8]	JX027894
	RVA/Human-wt/BGD/Matlab36/2002/G11P[8]	GU199512
	RVA/Human-wt/USA/DC5685/1991/G1P[8]	KT695113
	RVA/Human-wt/UGA/MUL-13-157/2013/G1P[8]	KX632351
	RVA/Human-wt/ITA/ME659/14/2014/G12P8	KU048729
	RVA/Human-wt/USA/VU12-13-188/2013/G1P[X]	MF168303
	VA/Human-wt/GHA/DC949/2010/G9P[8]	LC439279
	RVA/Human-wt/JPN/NS16-09/2016/G9P[8]	LC569403
	RVA/Human-wt/ZAF/3133WC/2009/G12P[4]	HQ657147
	RVA/Human-wt/LBN/M21/2011/G12P[6]	MN746070
	RVA/Human-wt/COD/KisB504/2009/G1P[6]	KJ870931
	RVA/Human-wt/UGA/MRC-DPRU4616/2011/G12P[6]	KJ753279
	NSP5
	Strain ID	Accession number
	RVA/Human-wt/COD/KisB504/2009/G1P[6]	KJ870932
	RVA/Human-wt/AUS/CK00083/2008/G1P[8]	JX027816
	RVA/Human-wt/BEL/BE00034/2008/G1P[8]	HQ392292
	RVA/Human-wt/IND/VR10040/2003/G1P[8]	KT920991
	RVA/Human-wt/IND/VR11281/2003/G1P[8]	KT920892
	RVA/Human-wt/JPN/Tokyo17-21/2017/G3P[8]	LC477663
	RVA/Human-wt/IDN/STM457/2018/G1P[8]	LC469596
	RVA/Human-wt/KEN/KCH1187/2019/G3P[8]	LC600852
	RVA/Human-wt/ZAF/MRC-DPRU1191/2009/G12P[8]	KJ752338
	RVA/Human-wt/ITA/ME659/14/2014/G12P8	KU048768
	RVA/HuMAN-wt/RUS/Novosibirsk/Nov12-N4489/2012/G12P[8]	MN224028
	RVA/Human-wt/MOZ/HJM1646/2017/G1P[8]	MT737751
	RVA/Human-wt/MOZ/HGM0033/2014/G1P[8]	MT737772
	RVA/Human-wt/MOZ/HGM0048/2014/G1P[8]	MT737759
	RVA/Human-wt/MOZ/HGM0544/2015/G1P[8]	MT737771
	RVA/Human-tc/USA/DC5685-40-AG/1991/G1P[8]	KT695147
	RVA/Human-wt/BRA/QUI-59-F3/2010/G1P[8]	KU361040
	RVA/Human-wt/ESP/SS96099331/2018/G12P[8]	MK417795
	RVA/Human-wt/GHA/DC949/2010/G9P[8]	LC439281
	RVA/Human-wt/CHN/SC18511031/2018/G9P[8]	ON993184
	RVA/Human-wt/RUS/Novosibirsk/NS18-A1413/2018/G12P[8]	MN577190
	RVA/Human/JPN/OT029/2013/G9P[8]	LC174262
	RVA/Human/JPN/OT013/2013/G9P[8]	LC174249
	RVA/Human/JPN/OT024/2013/G9P[8]	LC174257
	RVA/Human-wt/UGA/MRC-DPRU1944/2008/G9P[8]	KJ751756
	RVA/Human-wt/UGA/MUL-13-163/2013/G9P[8]	KX632297
	RVA/Human-wt/ZAF/MRC-DPRU7873/XXXX/G9P[8]	KJ753029
	RVA/Human-wt/KEN/MRC-DPRU4150/XXXX/G1G10P[8]	KJ753637
	RVA/Human-wt/UGA/MUL-13-285/2013/G9P[8]	KX632330
	RVA/Human-wt/UGA/NSA-13-043/2013/G9P[8]	KX632253
	RVA/Human-wt/UGA/MRC-DPRU4595/2011/G9P[8]	KJ753422
	RVA/Human-wt/UGA/MUL-12-147/2012/G9P[8]	KX632308
	RVA/Human-wt/TGO/MRC-DPRU4562/2011/G1P[8]	KP752752
	VP1
	Strain ID	Accession number
	RVA/Human-wt/UGA/MUL-12-147/2012/G9P[8]	KX632298
	RVA/Human-wt/UGA/MUL-13-163/2013/G9P[8]	KX632287
	RVA/Human-wt/UGA/MUL-13-285/2013/G9P[8]	KX632320
	RVA/Human-wt/KEN/KLF0642/2013/G1P[8]	MZ094545
	RVA/Human-wt/KEN/KLF1044/2013/G1P[8]	MZ097058
	RVA/Human-wt/KEN/KLF0658/2013/G1P[8]	MZ094721
	RVA/Human-wt/KEN/KLF1046/2014/G1P[8]	MZ097080
	RVA/Human-wt/KEN/KLF0944/2019/G3P[8]	MZ096717
	RVA/Human-wt/KEN/KCH1184/2019/G3P[8]	LC600831
	RVA/Human-wt/KEN/KLF0931/2019/G3P[8]	MZ096596
	RVA/Human-wt/TGO/MRC-DPRU4562/2011/G1P[8]	KP752753
	RVA/Human-wt/KEN/KLF0636/2013/G1P[8]	MZ094479
	RVA/Human-wt/UGA/MRC-DPRU1944/2008/G9P[8]	KJ751757
	RVA/Human-wt/KEN/KLF0561/2012/G9P[8]	MZ093868
	RVA/Human-wt/CHN/E2422/2010/G3P[8]	KF371840
	RVA/Human/JPN/SP029/2013/G9P[8]	LC172977
	RVA/Human-wt/USA/SSCRTV_00012/2013/GXP[8]	MF469230
	RVA/Human-wt/BGD/Dhaka25/2002/G12P[8]	DQ146649
	RVA/Human-wt/CMR/MRC-DPRU1417/2009/G9P[8]	KF636289
	RVA/Human-wt/CAN/RT070-09/2009/G1P8	JQ069950
	RVA/Human-wt/JPN/Tokyo17-21/2017/G3P[8]	LC477453
	RVA/Human-wt/AUS/CK00102/2010/G1P[8]	KP645267
	RVA/Human-wt/MOZ/0289/2012/G12P[6]	MG926714
	RVA/Human-wt/UGA/MRC-DPRU4620/2011/G12P[8]	KJ753727
	RVA/Human-wt/USA/VU12-13-79/2012/G12P[8]	KT918831
	RVA/Human-wt/ESP/SS65130987/2015/G12P[8]	MH171309
	VP2
	Strain ID	Accession number
	RVA/Human-wt/TGO/MRC-DPRU4578/2010/G12P[6]	KP752946
	RVA/Human-wt/UGA/MRC-DPRU3713/2010/G12P[6]	KJ751868
	RVA/Human-wt/UGA/MRC-DPRU4616/2011/G12P[6]	KJ753282
	RVA/Human-wt/COD/KisB521/2008/G12P[6]	KJ870912
	RVA/Human-wt/UGA/MUL-13-183/2013/G12P[6]	KX632266
	RVA/Human-wt/UGA/KTV-13-023/2013/G12P[6]	KX655485
	RVA/Human-wt/UGA/MUL-12-093/2012/G9P[8]	KX632310
	RVA/Human-wt/UGA/MUL-13-285/2013/G9P[8]	KX632321
	RVA/Human-wt/NPL/5N0109/2005/G12P[6]	LC368100
	RVA/Human-wt/NPL/06N0397/2006/G12P[6]	LC368122
	RVA/Human-wt/BEL/BE00029/2008/G1P[8]	HQ392242
	RVA/Human-wt/AUS/CK00083/2008/G1P[8]	JX027823
	RVA/Human-wt/MOZ/HJM1646/2017/G1P[8]	MT737430
	RVA/Human-wt/ITA/PA93/12/2012/G12P[8]	KU048549
	RVA/Human-wt/ESP/SS257451/2012/G12P[8]	MH171322
	RVA/Human-wt/JPN/Tokyo17-21/2017/G3P[8]	LC477483
	VP3
	Strain ID	Accession number
	RVA/Human-wt/AUS/CK00088/2009/G1P[8]	JX027877
	RVA/Human-wt/CAN/RT122-07/2008/G1P8	JQ069749
	RVA/Human-wt/ITA/AV21/2010/G9P8	JX195065
	RVA/Human-wt/BEL/BE00031/2008/G1P[8]	HQ392264
	RVA/Human-wt/MOZ/HJM1646/2017/G1P[8]	MT737465
	RVA/Human-wt/IND/CMC_00048/2013/G9P[8]	MN066756
	RVA/Human-wt/USA2007719945/2007/G1P[8]	HM773834
	RVA/Human-wt/BGD/Dhaka25/2002/G12P[8]	DQ146651
	RVA/Human-tc/MWI/MW2-1274/2005/G1P[8]	AB751552
	RVA/Human-wt/UGA/MUL-12-147/2012/G9P[8]	KX632300
	RVA/Human-wt/UGA/NSA-13-043/2013/G9P[8]	KX632245
	RVA/Human-wt/UGA/KTV-13-023/2013/G12P[6]	KX655486
	RVA/Human-wt/COD/KisB521/2008/G12P[6]	KJ870913
	RVA/Human-tc/KEN/KDH633/2010/G12P[6]	AB861947
	RVA/Human-tc/KEN/KDH684/2010/G12P[6]	AB861969
	RVA/Human-wt/UGA/MRC-DPRU3713/2010/G12P[6]	KJ751869
	RVA/Human-wt/UGA/MRC-DPRU4616/2011/G12P[6]	KJ753283
	VP4
	Strain ID	Accession number
	RVA/Human-wt/AUS/CK00083/2008/G1P[8]	JX027821
	RVA/Human-wt/BEL/BE1286/2009/G1P[8]	JN849147
	RVA/Human-wt/ZAF/MRC-DPRU1808/2007/G1P[8]	KP753020
	RVA/Human-wt/ITA/JES11/2010/G9P8	JX195088
	RVA/Human-wt/SWZ/MRC-DPRU4550/2010/G1P[8]	KP752674
	RVA/Human-wt/CAN/RT012-07/2007/G1P8	JQ069626
	RVA/Human-wt/IND/VR10431/2003/G1P[8]	KT920643
	RVA/Human-wt/PRY/467/2000/G9P[8]	KJ626908
	RVA/Human-wt/MWI/0P5-001/2008/G1P[8]	MG181483
	RVA/Human-wt/CHN/km15118/G9P[8]	KX778583
	RVA/Human-wt/CHN/E2422/2010/G3P[8]	KF371843
	RVA/Human-wt/JPN/To14-18/2014/G9P[8]	LC105271
	RVA/Human-wt/BGD/Dhaka16/2003/G1P[8]	DQ492672
	RVA/Human-wt/BGD/Matlab36/2002/G11P[8]	GU199506
	RVA/Human-wt/UGA/MRC-DPRU1944/2008/G9P[8]	KJ751760
	RVA/Human-wt/KEN/Keny-111/2009/G1P[8]	KP882737
	RVA/Human-wt/KEN/KLF0695/2014/G1P[8]	MZ095029
	RVA/Human-wt/KEN/KLF0697/2014/G1P[8]	MZ095051
	RVA/Human-wt/KEN/KLF0707/2014/G1P[8]	MZ095128
	RVA/Human-wt/KEN/KLF0727/2014/G1P[8]	MZ095238
	RVA/Human-wt/KEN/KLF0740/2014/G9P[8]	MZ095293
	RVA/Human-wt/KEN/KLF0665/2013/G1P[8]	MZ094789
	RVA/Human-wt/KEN/KLF0682/2013/G1P[8]	MZ094919
	RVA/Human-wt/UGA/MRC-DPRU4595/2011/G9P[8]	KJ753427
	RVA/Human-wt/UGA/MUL-13-285/2013/G9P[8]	KX632323
	RVA/Human-wt/UGA/NSA-13-043/2013/G9P[8]	KX632246
	RVA/Human-wt/JPN/HKD0825/2016/G1P[8]	LC384333
	RVA/Human-wt/AUS/CK20039/2008/G1P[8]	KC443601
	RVA/Vaccine/USA/RotaTeq-WI79-9/1992/G6P[8]	GU565055
	RVA/Human-wt/USA/VU12-13-42/2013/G12P[8]	MF168111
	RVA/Vaccine/USA/Rotarix-A41CB052A/1988/G1P1A[8]	JN849113
	VP6
	Strain ID	Accession number
	RVA/Human-wt/COD/KisB521/2008/G12P[6]	KJ870915
	RVA/Human-wt/COD/KisB504/2009/G1P[6]	KJ870926
	RVA/Human-wt/KEN/MRC-DPRU4150/XXXX/G1G10P[8]	KJ753642
	RVA/Human-wt/KEN/MRC-DPRU1608/2009/G1P[8]	KP753261
	RVA/Human-wt/UGA/MRC-DPRU4595/2011/G9P[8]	KJ753428
	RVA/Human-wt/UGA/NSA-13-043/2013/G9P[8]	KX632247
	RVA/Human-wt/UGA/MUL-12-147/2012/G9P[8]	KX632302
	RVA/Human-wt/UGA/MUL-13-285/2013/G9P[8]	KX632324
	RVA/Human-wt/BEL/BE00023/2007/G1P[8]	HQ392184
	RVA/Human-wt/PRY/371/1999/G1P[8]	KJ627120
	RVA/Human-wt/USA/SSCRTV_00006/2013/G12P[8]	MF469202
	RVA/Human-wt/AUS/CK00064/2007/G1P[8]	KC769364
	RVA/Human-wt/ARG/Res1730/1998/G4P[8]	KJ559068
	RVA/Human-wt/JPN/HK16-51/2016/G9P[8]	LC569015
	RVA/Human-wt/MWI/MW1-337/1998/G1P[8]	MG181231
	RVA/Human-wt/VNM/12053_58	KX363098
	RVA/Human-wt/ITA/ASTI23/2007/G9P8	JX185762
	RVA/Human-wt/TGO/MRC-DPRU4578/2010/G12P[6]	KP752949
	VP7
	Strain ID	Accession number
	RVA/Human/JPN/OT032/2013/G9P[8]	LC172385
	RVA/Human-wt/JPN/To14-25/2014/G9P[8]	LC105292
	RVA/Human-wt/CHN/km15118/G9P[8]	KX778607
	RVA/Human-wt/CUBA/Hu/Ha16/2006/2006/G9P[8]	FJ348351
	RVA/Human-wt/IND/Kol-051/2013/G9P[4]	LC227993
	RVA/Human-wt/USA/LB1562/2010/G9P4	KC782524
	RVA/Human-wt/MELB/G9.10/2003	AY307090
	RVA/Human-wt/MRC-DPRU1424/2013/G9	JN605412
	RVA/Human-wt/PER/G9.1/2003/G9	AY184813
	RVA/Human-wt/ZAF/2371WC/2008/G9P[8]	JN014001
	RVA/Human-wt/BEL/B3458/2003/G9P[8]	EF990708
	RVA/Human-wt/KNIH/7/2006/G9	DQ990317
	RVA/Human-wt/CMH/B1017/2015/G9	KU991795
	RVA/Human-wt/CMH010/2003	EF199734
	RVA/Human-wt/UGA/MRC-DPRU1944/2008/G9P[8]	KJ751762
	RVA/Human-wt/KEN/3468/2016/G9P[8]	MH291285
	RVA/Human-wt/KEN/KLF0755/2015/G9P[8]	MZ095348
	RVA/Human-wt/KEN/KLF0732/2014/G9P[8]	MZ095251
	RVA/Human-wt/UGA/MRC-DPRU4595/2011/G9P[8]	KJ753429
	RVA/Human-wt/UGA/NSA-13-043/2013/G9P[8]	KX632250
	RVA/Human-wt/UGA/MUL-13-285/2013/G9P[8]	KX632325
	RVA/Human-wt/UGA/MUL-13-163/2013/G9P[8]	KX632292
	RVA/Human-wt/UGA/MUL-12-147/2012/G9P[8]	KX632303
	RVA/Human-wt/UGA/MUL-12-093/2012/G9P[8]	KX632314
	RVA/Human-wt/VN/608VN/2000	AB091777
	RVA/Human-wt/THA/Mc345/1989/G9PX	JN104616
	RVA/Human/IND/116E/1985/G9P[11]	MT294049
	RVA/Vaccine/IND/RotaVac/116E/AG/1985/G9P[8]	FJ361209
	RVA/Human/G2275/USA/1980/G9	EU153554
	RVA/Vaccine/USA/Rotarix-A41CB052A/1988/G1P1A[8]	JN849114
	RVA/Vaccine/USA/RotaTeq-WI79-9/1992/G1P[8]	GU565057
