# Supplementary material for: Genomic Analysis of Rwandan G9P[8] Rotavirus Strains Pre- and Post-RotaTeq® Vaccine Reveals Significant Distinct Sub-Clustering in a Post-Vaccination Cohort
Source: Viruses. 2023 Nov 25;15(12):2321. doi: 10.3390/v15122321 (PMC10747556; doi:10.3390/v15122321)
Supplement: Supplementary file 1 [file viruses-15-02321-s001.zip › Supplementary Material S3.xls]

## Sheet: NSP1
		1	2	3	4	5	6	7	8	9	10	11	12	13	14	15	16	17	18	19	20	21	22	23	24	25	26	27	28	29	30
1	RVA/Human-wt/RWA/UFS-NGS-MRC-DPRU1618/2011/G9P[8]
2	RVA/Human-wt/RWA/UFS-NGS-MRC-DPRU1616/2011/G9P[8]	99.9312
3	RVA/Human-wt/RWA/UFS-NGS-MRC-DPRU1589/2011/G9P[8]	99.8623	99.9312
4	RVA/Human-wt/RWA/UFS-NGS-MRC-DPRU1586/2011/G9P[8]	99.7932	99.8623	99.7932
5	RVA/Human-wt/RWA/UFS-NGS-MRC-DPRU1584/2011/G9P[8]	99.8623	99.9312	99.8623	99.7933
6	RVA/Human-wt/RWA/UFS-NGS-MRC-DPRU1577/2011/G9P[8]	99.9312	100	99.9312	99.8623	99.9312
7	RVA/Human-wt/RWA/UFS-NGS-MRC-DPRU1573/2011/G9P[8]	99.9312	100	99.9312	99.8623	99.9312	100
8	RVA/Human-wt/RWA/UFS-NGS-MRC-DPRU1550/2011/G9P[8]	99.9312	100	99.9312	99.8623	99.9312	100	100
9	RVA/Human-wt/RWA/UFS-NGS-MRC-DPRU1567/2011/G9P[8]	100	99.9312	99.8623	99.7932	99.8623	99.9312	99.9312	99.9312
10	RVA/Human-wt/RWA/UFS-NGS-MRC-DPRU1534/2011/G9P[8]	99.9312	100	99.9312	99.8623	99.9312	100	100	100	99.9312
11	RVA/Human-wt/RWA/UFS-NGS-MRC-DPRU210/2012/G9P[8]	96.7885	96.8632	96.7885	96.7135	96.7902	96.8632	96.8632	96.8632	96.7885	96.8632
12	RVA/Human-wt/RWA/UFS-NGS-MRC-DPRU213/2012/G9P[8]	97.0834	97.1576	97.0834	97.009	97.0849	97.1576	97.1576	97.1576	97.0834	97.1576	98.6022
13	RVA/Human-wt/RWA/UFS-NGS-MRC-DPRU214/2012/G9P[8]	99.6546	99.724	99.6546	99.5851	99.6548	99.724	99.724	99.724	99.6546	99.724	96.7099	97.0057
14	RVA/Human-wt/RWA/UFS-NGS-MRC-DPRU222/2012/G9P[8]	99.5853	99.6548	99.5853	99.5157	99.5855	99.6548	99.6548	99.6548	99.5853	99.6548	96.4895	96.7866	99.376
15	RVA/Human-wt/RWA/UFS-NGS-MRC-DPRU226/2012/G9P[8]	96.8632	96.9378	96.8632	96.7884	96.8649	96.9378	96.9378	96.9378	96.8632	96.9378	99.7932	98.6735	96.7849	96.5649
16	RVA/Human-wt/RWA/NGS-UFS-MRC-DPRU229/2012/G9P[8]	96.8632	96.9378	96.8632	96.7884	96.8649	96.9378	96.9378	96.9378	96.8632	96.9378	99.9312	98.6735	96.7849	96.5649	99.8623
17	RVA/Human-wt/RWA/UFS-NGS-MRC-DPRU238/2012/G9P[8]	97.0106	97.0849	97.0106	96.9361	97.0122	97.0849	97.0849	97.0849	97.0106	97.0849	98.5316	99.9312	96.9328	96.7134	98.603	98.603
18	RVA/Human-wt/RWA/UFS-NGS-MRC-DPRU240/2012/G9P[8]	96.9378	97.0123	96.9378	96.8632	96.9395	97.0123	97.0123	97.0123	96.9378	97.0123	99.8623	98.7447	96.8598	96.6401	99.9312	99.9312	98.6742
19	RVA/Human-wt/RWA/UFS-NGS-MRC-DPRU413/2012/G9P[8]	97.0834	97.1576	97.0834	97.009	97.0849	97.1576	97.1576	97.1576	97.0834	97.1576	98.6022	100	97.0057	96.7866	98.6735	98.6735	99.9312	98.7447
20	RVA/Human-wt/RWA/UFS-NGS-MRC-DPRU425/2012/G9P[8]	97.0834	97.1576	97.0834	97.009	97.0849	97.1576	97.1576	97.1576	97.0834	97.1576	98.6022	100	97.0057	96.7866	98.6735	98.6735	99.9312	98.7447	100
21	RVA/Human-wt/RWA/UFS-NGS-MRC-DPRU464/2012/G9P[8]	99.9312	100	99.9312	99.8623	99.9312	100	100	100	99.9312	100	96.8632	97.1576	99.724	99.6548	96.9378	96.9378	97.0849	97.0123	97.1576	97.1576
22	RVA/Human-wt/RWA/UFS-NGS-MRC-DPRU471/2012/G9P[8]	99.7933	99.8623	99.7933	99.7241	99.7934	99.8623	99.8623	99.8623	99.7933	99.8623	96.7153	97.0106	99.5853	99.5159	96.7902	96.7902	96.9378	96.8649	97.0106	97.0106	99.8623
23	RVA/Human-wt/RWA/UFS-NGS-MRC-DPRU541/2012/G9P[8]	97.0834	97.1576	97.0834	97.009	97.0849	97.1576	97.1576	97.1576	97.0834	97.1576	98.6022	100	97.0057	96.7866	98.6735	98.6735	99.9312	98.7447	100	100	97.1576	97.0106
24	RVA/Human-wt/RWA/UFS-NGS-MRC-DPRU433/2013/G9P[8]	96.8632	96.9378	96.8632	96.7884	96.8649	96.9378	96.9378	96.9378	96.8632	96.9378	99.9312	98.6735	96.7849	96.5649	99.8623	100	98.603	99.9312	98.6735	98.6735	96.9378	96.7902	98.6735
25	RVA/Human-wt/RWA/UFS-NGS-MRC-DPRU543/2013/G9P[8]	97.0106	97.0849	97.0106	96.9361	97.0122	97.0849	97.0849	97.0849	97.0106	97.0849	98.5316	99.9312	96.9328	96.7134	98.603	98.603	99.8624	98.6742	99.9312	99.9312	97.0849	96.9378	99.9312	98.603
26	RVA/Human-wt/RWA/UFS-NGS-MRC-DPRU615/2013/G9P[8]	97.0139	97.0882	97.0139	96.9395	97.0155	97.0882	97.0882	97.0882	97.0139	97.0882	99.6548	98.8163	96.9362	96.717	99.7241	99.7241	98.746	99.7933	98.8163	98.8163	97.0882	96.9412	98.8163	99.7241	98.746
27	RVA/Human-wt/RWA/UFS-NGS-MRC-DPRU8031/2015/G9P[8]	96.7173	96.7921	96.7173	96.6422	96.719	96.7921	96.7921	96.7921	96.7173	96.7921	95.7407	96.0381	96.4917	96.4181	95.8175	95.8175	95.9639	95.8941	96.0381	96.0381	96.7921	96.6441	96.0381	95.8175	95.9639	95.9728
28	RVA/Human-wt/RWA/UFS-NGS-MRC-DPRU8039/2015/G9P[8]	97.5983	97.6715	97.5983	97.525	97.5996	97.6715	97.6715	97.6715	97.5983	97.6715	96.642	96.9344	97.378	97.4502	96.717	96.717	96.8614	96.7919	96.9344	96.9344	97.6715	97.6702	96.9344	96.717	96.8614	96.8683	97.8888
29	RVA/Human-wt/RWA/UFS-NGS-MRC-DPRU8058/2015/G9P[8]	97.4543	97.5277	97.4543	97.3808	97.4557	97.5277	97.5277	97.5277	97.4543	97.5277	96.642	96.9344	97.378	97.3056	96.717	96.717	96.8614	96.7919	96.9344	96.9344	97.5277	97.5264	96.9344	96.717	96.8614	96.8683	97.7456	99.8624
30	RVA/Human-wt/RWA/UFS-NGS-MRC-DPRU10026/2015/G9P[8]	97.3794	97.4529	97.3794	97.3056	97.3808	97.4529	97.4529	97.4529	97.3794	97.4529	96.5649	96.858	97.3027	97.2302	96.6401	96.6401	96.7848	96.7152	96.858	96.858	97.4529	97.4516	96.858	96.6401	96.7848	96.7919	97.6714	99.7933	99.7933

## Sheet: NSP2
		1	2	3	4	5	6	7	8	9	10	11	12	13	14	15	16	17	18	19	20	21	22	23	24	25	26	27	28	29	30
1	RVA/Human-wt/RWA/UFS-NGS-MRC-DPRU1534/2011/G9P[8]
2	RVA/Human-wt/RWA/UFS-NGS-MRC-DPRU1550/2011/G9P[8]	100
3	RVA/Human-wt/RWA/UFS-NGS-MRC-DPRU1567/2011/G9P[8]	100	100
4	RVA/Human-wt/RWA/UFS-NGS-MRC-DPRU1573/2011/G9P[8]	99.9214	99.9214	99.9214
5	RVA/Human-wt/RWA/UFS-NGS-MRC-DPRU1577/2011/G9P[8]	99.9214	99.9214	99.9214	100
6	RVA/Human-wt/RWA/UFS-NGS-MRC-DPRU1584/2011/G9P[8]	100	100	100	99.9214	99.9214
7	RVA/Human-wt/RWA/UFS-NGS-MRC-DPRU1586/2011/G9P[8]	100	100	100	99.9214	99.9214	100
8	RVA/Human-wt/RWA/UFS-NGS-MRC-DPRU1589/2011/G9P[8]	100	100	100	99.9214	99.9214	100	100
9	RVA/Human-wt/RWA/UFS-NGS-MRC-DPRU1616/2011/G9P[8]	99.9214	99.9214	99.9214	99.8426	99.8426	99.9214	99.9214	99.9214
10	RVA/Human-wt/RWA/UFS-NGS-MRC-DPRU1618/2011/G9P[8]	100	100	100	99.9214	99.9214	100	100	100	99.9214
11	RVA/Human-wt/RWA/UFS-NGS-MRC-DPRU210/2012/G9P[8]	90.8926	90.8926	90.8926	90.7966	90.7966	90.8926	90.8926	90.8926	90.7958	90.8926
12	RVA/Human-wt/RWA/UFS-NGS-MRC-DPRU213/2012/G9P[8]	91.1041	91.1041	91.1041	91.0086	91.0086	91.1041	91.1041	91.1041	91.0078	91.1041	99.6045
13	RVA/Human-wt/RWA/UFS-NGS-MRC-DPRU214/2012/G9P[8]	99.6042	99.6042	99.6042	99.5245	99.5245	99.6042	99.6042	99.6042	99.5245	99.6042	90.5748	90.7884
14	RVA/Human-wt/RWA/UFS-NGS-MRC-DPRU222/2012/G9P[8]	99.9214	99.9214	99.9214	99.8427	99.8427	99.9214	99.9214	99.9214	99.8426	99.9214	90.7966	91.0086	99.5245
15	RVA/Human-wt/RWA/UFS-NGS-MRC-DPRU226/2012/G9P[8]	90.8926	90.8926	90.8926	90.7966	90.7966	90.8926	90.8926	90.8926	90.7958	90.8926	100	99.6045	90.5748	90.7966
16	RVA/Human-wt/RWA/NGS-UFS-MRC-DPRU229/2012/G9P[8]	90.7958	90.7958	90.7958	90.6996	90.6996	90.7958	90.7958	90.7958	90.6988	90.7958	99.9214	99.5249	90.4773	90.6996	99.9214
17	RVA/Human-wt/RWA/UFS-NGS-MRC-DPRU238/2012/G9P[8]	91.1041	91.1041	91.1041	91.0086	91.0086	91.1041	91.1041	91.1041	91.0078	91.1041	99.6045	100	90.7884	91.0086	99.6045	99.5249
18	RVA/Human-wt/RWA/UFS-NGS-MRC-DPRU240/2012/G9P[8]	90.8934	90.8934	90.8934	90.7975	90.7975	90.8934	90.8934	90.8934	90.7966	90.8934	99.8426	99.6046	90.5757	90.7975	99.8426	99.7637	99.6046
19	RVA/Human-wt/RWA/UFS-NGS-MRC-DPRU413/2012/G9P[8]	91.1041	91.1041	91.1041	91.0086	91.0086	91.1041	91.1041	91.1041	91.0078	91.1041	99.6045	100	90.7884	91.0086	99.6045	99.5249	100	99.6046
20	RVA/Human-wt/RWA/UFS-NGS-MRC-DPRU425/2012/G9P[8]	91.1041	91.1041	91.1041	91.0086	91.0086	91.1041	91.1041	91.1041	91.0078	91.1041	99.6045	100	90.7884	91.0086	99.6045	99.5249	100	99.6046	100
21	RVA/Human-wt/RWA/UFS-NGS-MRC-DPRU464/2012/G9P[8]	100	100	100	99.9214	99.9214	100	100	100	99.9214	100	90.8926	91.1041	99.6042	99.9214	90.8926	90.7958	91.1041	90.8934	91.1041	91.1041
22	RVA/Human-wt/RWA/UFS-NGS-MRC-DPRU471/2012/G9P[8]	99.6042	99.6042	99.6042	99.5246	99.5246	99.6042	99.6042	99.6042	99.5245	99.6042	90.4773	90.6914	99.8426	99.5246	90.4773	90.3796	90.6914	90.4781	90.6914	90.6914	99.6042
23	RVA/Human-wt/RWA/UFS-NGS-MRC-DPRU541/2012/G9P[8]	91.1041	91.1041	91.1041	91.0086	91.0086	91.1041	91.1041	91.1041	91.0078	91.1041	99.6045	100	90.7884	91.0086	99.6045	99.5249	100	99.6046	100	100	91.1041	90.6914
24	RVA/Human-wt/RWA/UFS-NGS-MRC-DPRU433/2013/G9P[8]	90.8926	90.8926	90.8926	90.7966	90.7966	90.8926	90.8926	90.8926	90.7958	90.8926	100	99.6045	90.5748	90.7966	100	99.9214	99.6045	99.8426	99.6045	99.6045	90.8926	90.4773	99.6045
25	RVA/Human-wt/RWA/UFS-NGS-MRC-DPRU543/2013/G9P[8]	91.1041	91.1041	91.1041	91.0086	91.0086	91.1041	91.1041	91.1041	91.0078	91.1041	99.6045	100	90.7884	91.0086	99.6045	99.5249	100	99.6046	100	100	91.1041	90.6914	100	99.6045
26	RVA/Human-wt/RWA/UFS-NGS-MRC-DPRU615/2013/G9P[8]	91.0858	91.0858	91.0858	90.9901	90.9901	91.0858	91.0858	91.0858	90.9893	91.0858	99.8426	99.6045	90.7695	90.9901	99.8426	99.7637	99.6045	99.8426	99.6045	99.6045	91.0858	90.6722	99.6045	99.8426	99.6045
27	RVA/Human-wt/RWA/UFS-NGS-MRC-DPRU8031/2015/G9P[8]	97.8144	97.8144	97.8144	97.7314	97.7314	97.8144	97.8144	97.8144	97.7312	97.8144	91.4679	91.6765	97.3889	97.7314	91.4679	91.372	91.6765	91.4687	91.6765	91.6765	97.8144	97.3891	91.6765	91.4679	91.6765	91.6592
28	RVA/Human-wt/RWA/UFS-NGS-MRC-DPRU8039/2015/G9P[8]	98.2272	98.2272	98.2272	98.145	98.145	98.2272	98.2272	98.2272	98.1448	98.2272	90.7777	90.9901	98.2256	98.145	90.7777	90.6805	90.9901	90.7785	90.9901	90.9901	98.2272	98.0606	90.9901	90.7777	90.9901	90.9715	97.4756
29	RVA/Human-wt/RWA/UFS-NGS-MRC-DPRU8058/2015/G9P[8]	98.5599	98.5599	98.5599	98.4785	98.4785	98.5599	98.5599	98.5599	98.4783	98.5599	91.0945	91.3049	98.3097	98.4785	91.0945	90.9981	91.3049	91.0954	91.3049	91.3049	98.5599	98.1451	91.3049	91.0945	91.3049	91.2869	97.8169	99.6836
30	RVA/Human-wt/RWA/UFS-NGS-MRC-DPRU10026/2015/G9P[8]	98.5599	98.5599	98.5599	98.4785	98.4785	98.5599	98.5599	98.5599	98.4783	98.5599	91.0945	91.3049	98.3097	98.4785	91.0945	90.9981	91.3049	91.0954	91.3049	91.3049	98.5599	98.1451	91.3049	91.0945	91.3049	91.2869	97.8169	99.6836	100

## Sheet: NSP3
		1	2	3	4	5	6	7	8	9	10	11	12	13	14	15	16	17	18	19	20	21	22	23	24	25	26	27	28	29	30
1	RVA/Human-wt/RWA/UFS-NGS-MRC-DPRU1534/2011/G9P[8]
2	RVA/Human-wt/RWA/UFS-NGS-MRC-DPRU1550/2011/G9P[8]	100
3	RVA/Human-wt/RWA/UFS-NGS-MRC-DPRU1567/2011/G9P[8]	100	100
4	RVA/Human-wt/RWA/UFS-NGS-MRC-DPRU1573/2011/G9P[8]	100	100	100
5	RVA/Human-wt/RWA/UFS-NGS-MRC-DPRU1577/2011/G9P[8]	100	100	100	100
6	RVA/Human-wt/RWA/UFS-NGS-MRC-DPRU1584/2011/G9P[8]	100	100	100	100	100
7	RVA/Human-wt/RWA/UFS-NGS-MRC-DPRU1586/2011/G9P[8]	99.8924	99.8924	99.8924	99.8924	99.8924	99.8924
8	RVA/Human-wt/RWA/UFS-NGS-MRC-DPRU1589/2011/G9P[8]	99.8923	99.8923	99.8923	99.8923	99.8923	99.8923	99.7845
9	RVA/Human-wt/RWA/UFS-NGS-MRC-DPRU1616/2011/G9P[8]	99.8924	99.8924	99.8924	99.8924	99.8924	99.8924	99.7846	99.7845
10	RVA/Human-wt/RWA/UFS-NGS-MRC-DPRU1618/2011/G9P[8]	100	100	100	100	100	100	99.8924	99.8923	99.8924
11	RVA/Human-wt/RWA/UFS-NGS-MRC-DPRU210/2012/G9P[8]	98.6921	98.6921	98.6921	98.6921	98.6921	98.6921	98.5817	98.5812	98.5817	98.6921
12	RVA/Human-wt/RWA/UFS-NGS-MRC-DPRU213/2012/G9P[8]	99.0225	99.0225	99.0225	99.0225	99.0225	99.0225	98.9129	98.9125	98.9129	99.0225	99.4595
13	RVA/Human-wt/RWA/UFS-NGS-MRC-DPRU214/2012/G9P[8]	100	100	100	100	100	100	99.8924	99.8923	99.8924	100	98.6921	99.0225
14	RVA/Human-wt/RWA/UFS-NGS-MRC-DPRU222/2012/G9P[8]	99.6764	99.6764	99.6764	99.6764	99.6764	99.6764	99.5682	99.568	99.5682	99.6764	98.3598	98.6925	99.6764
15	RVA/Human-wt/RWA/UFS-NGS-MRC-DPRU464/2012/G9P[8]	99.8924	99.8924	99.8924	99.8924	99.8924	99.8924	99.7846	99.7845	99.7846	99.8924	98.8022	99.1319	99.8924	99.5682
16	RVA/Human-wt/RWA/UFS-NGS-MRC-DPRU226/2012/G9P[8]	98.6921	98.6921	98.6921	98.6921	98.6921	98.6921	98.5817	98.5812	98.5817	98.6921	100	99.4595	98.6921	98.3598	98.8022
17	RVA/Human-wt/RWA/NGS-UFS-MRC-DPRU229/2012/G9P[8]	98.6921	98.6921	98.6921	98.6921	98.6921	98.6921	98.5817	98.5812	98.5817	98.6921	100	99.4595	98.6921	98.3598	98.8022	100
18	RVA/Human-wt/RWA/UFS-NGS-MRC-DPRU238/2012/G9P[8]	99.0225	99.0225	99.0225	99.0225	99.0225	99.0225	98.9129	98.9125	98.9129	99.0225	99.4595	100	99.0225	98.6925	99.1319	99.4595	99.4595
19	RVA/Human-wt/RWA/UFS-NGS-MRC-DPRU240/2012/G9P[8]	98.6921	98.6921	98.6921	98.6921	98.6921	98.6921	98.5817	98.5812	98.5817	98.6921	100	99.4595	98.6921	98.3598	98.8022	100	100	99.4595
20	RVA/Human-wt/RWA/UFS-NGS-MRC-DPRU471/2012/G9P[8]	99.7843	99.7843	99.7843	99.7843	99.7843	99.7843	99.6761	99.676	99.6761	99.7843	98.469	98.8013	99.7843	99.459	99.6761	98.469	98.469	98.8013	98.469
21	RVA/Human-wt/RWA/UFS-NGS-MRC-DPRU413/2012/G9P[8]	99.0225	99.0225	99.0225	99.0225	99.0225	99.0225	98.9129	98.9125	98.9129	99.0225	99.4595	100	99.0225	98.6925	99.1319	99.4595	99.4595	100	99.4595	98.8013
22	RVA/Human-wt/RWA/UFS-NGS-MRC-DPRU541/2012/G9P[8]	99.0225	99.0225	99.0225	99.0225	99.0225	99.0225	98.9129	98.9125	98.9129	99.0225	99.4595	100	99.0225	98.6925	99.1319	99.4595	99.4595	100	99.4595	98.8013	100
23	RVA/Human-wt/RWA/UFS-NGS-MRC-DPRU425/2012/G9P[8]	98.9125	98.9125	98.9125	98.9125	98.9125	98.9125	98.8026	98.8022	98.8026	98.9125	99.3506	99.8923	98.9125	98.5817	99.0221	99.3506	99.3506	99.8923	99.3506	98.6907	99.8923	99.8923
24	RVA/Human-wt/RWA/UFS-NGS-MRC-DPRU433/2013/G9P[8]	99.0225	99.0225	99.0225	99.0225	99.0225	99.0225	98.9129	98.9125	98.9129	99.0225	99.4595	100	99.0225	98.6925	99.1319	99.4595	99.4595	100	99.4595	98.8013	100	100	99.8923
25	RVA/Human-wt/RWA/UFS-NGS-MRC-DPRU543/2013/G9P[8]	99.0225	99.0225	99.0225	99.0225	99.0225	99.0225	98.9129	98.9125	98.9129	99.0225	99.4595	100	99.0225	98.6925	99.1319	99.4595	99.4595	100	99.4595	98.8013	100	100	99.8923	100
26	RVA/Human-wt/RWA/UFS-NGS-MRC-DPRU615/2013/G9P[8]	98.5812	98.5812	98.5812	98.5812	98.5812	98.5812	98.4706	98.4701	98.4706	98.5812	99.8923	99.3506	98.5812	98.2482	98.6916	99.8923	99.8923	99.3506	99.8923	98.3575	99.3506	99.3506	99.2414	99.3506	99.3506
27	RVA/Human-wt/RWA/UFS-NGS-MRC-DPRU8031/2015/G9P[8]	93.4064	93.4064	93.4064	93.4064	93.4064	93.4064	93.2838	93.2812	93.2838	93.4064	93.6532	93.5312	93.4064	93.0352	93.5287	93.6532	93.6532	93.5312	93.6532	93.1501	93.5312	93.5312	93.4064	93.5312	93.5312	93.5287
28	RVA/Human-wt/RWA/UFS-NGS-MRC-DPRU8039/2015/G9P[8]	92.3916	92.3916	92.3916	92.3916	92.3916	92.3916	92.2665	92.2634	92.2665	92.3916	92.8978	92.7739	92.3916	92.0123	92.5164	92.8978	92.8978	92.7739	92.8978	92.1283	92.7739	92.7739	92.6468	92.7739	92.7739	92.771	98.9113
29	RVA/Human-wt/RWA/UFS-NGS-MRC-DPRU8058/2015/G9P[8]	92.5194	92.5194	92.5194	92.5194	92.5194	92.5194	92.3946	92.3916	92.3946	92.5194	93.0241	92.9005	92.5194	92.1411	92.6439	93.0241	93.0241	92.9005	93.0241	92.257	92.9005	92.9005	92.7739	92.9005	92.9005	92.8978	99.0215	99.8923
30	RVA/Human-wt/RWA/UFS-NGS-MRC-DPRU10026/2015/G9P[8]	92.5194	92.5194	92.5194	92.5194	92.5194	92.5194	92.3946	92.3916	92.3946	92.5194	93.0241	92.9005	92.5194	92.1411	92.6439	93.0241	93.0241	92.9005	93.0241	92.257	92.9005	92.9005	92.7739	92.9005	92.9005	92.8978	99.0215	99.8923	100

## Sheet: NSP4
		1	2	3	4	5	6	7	8	9	10	11	12	13	14	15	16	17	18	19	20	21	22	23	24	25	26	27	28	29	30
1	RVA/Human-wt/RWA/UFS-NGS-MRC-DPRU1534/2011/G9P[8]
2	RVA/Human-wt/RWA/UFS-NGS-MRC-DPRU1550/2011/G9P[8]	100
3	RVA/Human-wt/RWA/UFS-NGS-MRC-DPRU1567/2011/G9P[8]	100	100
4	RVA/Human-wt/RWA/UFS-NGS-MRC-DPRU1573/2011/G9P[8]	99.8093	99.8093	99.8093
5	RVA/Human-wt/RWA/UFS-NGS-MRC-DPRU1577/2011/G9P[8]	99.8093	99.8093	99.8093	100
6	RVA/Human-wt/RWA/UFS-NGS-MRC-DPRU1584/2011/G9P[8]	99.8093	99.8093	99.8093	99.618	99.618
7	RVA/Human-wt/RWA/UFS-NGS-MRC-DPRU1586/2011/G9P[8]	99.8093	99.8093	99.8093	99.618	99.618	99.618
8	RVA/Human-wt/RWA/UFS-NGS-MRC-DPRU1589/2011/G9P[8]	100	100	100	99.8093	99.8093	99.8093	99.8093
9	RVA/Human-wt/RWA/UFS-NGS-MRC-DPRU1616/2011/G9P[8]	99.8093	99.8093	99.8093	99.618	99.618	99.618	99.618	99.8093
10	RVA/Human-wt/RWA/UFS-NGS-MRC-DPRU1618/2011/G9P[8]	100	100	100	99.8093	99.8093	99.8093	99.8093	100	99.8093
11	RVA/Human-wt/RWA/UFS-NGS-MRC-DPRU210/2012/G9P[8]	83.1513	83.1513	83.1513	82.8996	82.8996	83.4023	82.8993	83.1513	82.8996	83.1513
12	RVA/Human-wt/RWA/UFS-NGS-MRC-DPRU213/2012/G9P[8]	82.0977	82.0977	82.0977	81.8417	81.8417	82.353	81.8414	82.0977	81.8417	82.0977	99.039
13	RVA/Human-wt/RWA/UFS-NGS-MRC-DPRU214/2012/G9P[8]	99.8093	99.8093	99.8093	99.618	99.618	99.618	99.618	99.8093	99.618	99.8093	82.8996	81.8417
14	RVA/Human-wt/RWA/UFS-NGS-MRC-DPRU222/2012/G9P[8]	99.4261	99.4261	99.4261	99.2337	99.2337	99.2337	99.2337	99.4261	99.2337	99.4261	83.4026	82.3533	99.2337
15	RVA/Human-wt/RWA/UFS-NGS-MRC-DPRU226/2012/G9P[8]	83.1513	83.1513	83.1513	82.8996	82.8996	83.4023	82.8993	83.1513	82.8996	83.1513	100	99.039	82.8996	83.4026
16	RVA/Human-wt/RWA/NGS-UFS-MRC-DPRU229/2012/G9P[8]	83.1513	83.1513	83.1513	82.8996	82.8996	83.4023	82.8993	83.1513	82.8996	83.1513	100	99.039	82.8996	83.4026	100
17	RVA/Human-wt/RWA/UFS-NGS-MRC-DPRU238/2012/G9P[8]	82.0977	82.0977	82.0977	81.8417	81.8417	82.353	81.8414	82.0977	81.8417	82.0977	99.039	100	81.8417	82.3533	99.039	99.039
18	RVA/Human-wt/RWA/UFS-NGS-MRC-DPRU240/2012/G9P[8]	83.1513	83.1513	83.1513	82.8996	82.8996	83.4023	82.8993	83.1513	82.8996	83.1513	100	99.039	82.8996	83.4026	100	100	99.039
19	RVA/Human-wt/RWA/UFS-NGS-MRC-DPRU413/2012/G9P[8]	82.0977	82.0977	82.0977	81.8417	81.8417	82.353	81.8414	82.0977	81.8417	82.0977	99.039	100	81.8417	82.3533	99.039	99.039	100	99.039
20	RVA/Human-wt/RWA/UFS-NGS-MRC-DPRU425/2012/G9P[8]	82.0977	82.0977	82.0977	81.8417	81.8417	82.353	81.8414	82.0977	81.8417	82.0977	99.039	100	81.8417	82.3533	99.039	99.039	100	99.039	100
21	RVA/Human-wt/RWA/UFS-NGS-MRC-DPRU464/2012/G9P[8]	99.8093	99.8093	99.8093	99.618	99.618	99.618	99.618	99.8093	99.618	99.8093	83.4023	82.353	99.618	99.2337	83.4023	83.4023	82.353	83.4023	82.353	82.353
22	RVA/Human-wt/RWA/UFS-NGS-MRC-DPRU471/2012/G9P[8]	99.8093	99.8093	99.8093	99.618	99.618	99.618	99.618	99.8093	99.618	99.8093	83.4021	82.3527	99.618	99.2337	83.4021	83.4021	82.3527	83.4021	82.3527	82.3527	99.618
23	RVA/Human-wt/RWA/UFS-NGS-MRC-DPRU541/2012/G9P[8]	82.0977	82.0977	82.0977	81.8417	81.8417	82.353	81.8414	82.0977	81.8417	82.0977	99.039	100	81.8417	82.3533	99.039	99.039	100	99.039	100	100	82.353	82.3527
24	RVA/Human-wt/RWA/UFS-NGS-MRC-DPRU543/2013/G9P[8]	81.7583	81.7583	81.7583	81.5	81.5	82.0159	81.4997	81.7583	81.5	81.7583	98.4499	99.4241	81.5	82.0162	98.4499	98.4499	99.4241	98.4499	99.4241	99.4241	82.0159	82.0157	99.4241
25	RVA/Human-wt/RWA/UFS-NGS-MRC-DPRU433/2013/G9P[8]	83.1513	83.1513	83.1513	82.8996	82.8996	83.4023	82.8993	83.1513	82.8996	83.1513	100	99.039	82.8996	83.4026	100	100	99.039	100	99.039	99.039	83.4023	83.4021	99.039	98.4499
26	RVA/Human-wt/RWA/UFS-NGS-MRC-DPRU615/2013/G9P[8]	83.1513	83.1513	83.1513	82.8996	82.8996	83.4023	82.8993	83.1513	82.8996	83.1513	100	99.039	82.8996	83.4026	100	100	99.039	100	99.039	99.039	83.4023	83.4021	99.039	98.4499	100
27	RVA/Human-wt/RWA/UFS-NGS-MRC-DPRU8031/2015/G9P[8]	84.3277	84.3277	84.3277	84.079	84.079	84.5757	84.0787	84.3277	84.079	84.3277	97.2676	97.0733	84.079	84.576	97.2676	97.2676	97.0733	97.2676	97.0733	97.0733	84.5757	84.5754	97.0733	96.4589	97.2676	97.2676
28	RVA/Human-wt/RWA/UFS-NGS-MRC-DPRU8039/2015/G9P[8]	83.113	83.113	83.113	82.8606	82.8606	83.3647	82.8604	83.113	82.8606	83.113	96.472	96.2772	82.8606	83.365	96.472	96.472	96.2772	96.472	96.2772	96.2772	83.3647	83.3645	96.2772	95.6535	96.472	96.472	97.2726
29	RVA/Human-wt/RWA/UFS-NGS-MRC-DPRU8058/2015/G9P[8]	83.113	83.113	83.113	82.8606	82.8606	83.3647	82.8604	83.113	82.8606	83.113	96.472	96.2772	82.8606	83.365	96.472	96.472	96.2772	96.472	96.2772	96.2772	83.3647	83.3645	96.2772	95.6535	96.472	96.472	97.2726	100
30	RVA/Human-wt/RWA/UFS-NGS-MRC-DPRU10026/2015/G9P[8]	82.8606	82.8606	82.8606	82.6074	82.6074	83.1133	82.6071	82.8606	82.6074	82.8606	96.2704	96.0753	82.6074	83.1135	96.2704	96.2704	96.0753	96.2704	96.0753	96.0753	83.1133	83.113	96.0753	95.449	96.2704	96.2704	97.0734	99.8093	99.8093

## Sheet: NSP5
		1	2	3	4	5	6	7	8	9	10	11	12	13	14	15	16	17	18	19	20	21	22	23	24	25	26	27	28	29	30
1	RVA/Human-wt/RWA/UFS-NGS-MRC-DPRU1534/2011/G9P[8]
2	RVA/Human-wt/RWA/UFS-NGS-MRC-DPRU1550/2011/G9P[8]	100
3	RVA/Human-wt/RWA/UFS-NGS-MRC-DPRU1567/2011/G9P[8]	100	100
4	RVA/Human-wt/RWA/UFS-NGS-MRC-DPRU1584/2011/G9P[8]	100	100	100
5	RVA/Human-wt/RWA/UFS-NGS-MRC-DPRU1618/2011/G9P[8]	100	100	100	100
6	RVA/Human-wt/RWA/UFS-NGS-MRC-DPRU1586/2011/G9P[8]	100	100	100	100	100
7	RVA/Human-wt/RWA/UFS-NGS-MRC-DPRU1577/2011/G9P[8]	100	100	100	100	100	100
8	RVA/Human-wt/RWA/UFS-NGS-MRC-DPRU1589/2011/G9P[8]	100	100	100	100	100	100	100
9	RVA/Human-wt/RWA/UFS-NGS-MRC-DPRU1616/2011/G9P[8]	99.8305	99.8305	99.8305	99.8305	99.8305	99.8305	99.8305	99.8305
10	RVA/Human-wt/RWA/UFS-NGS-MRC-DPRU1573/2011/G9P[8]	99.8305	99.8305	99.8305	99.8305	99.8305	99.8305	99.8305	99.8305	99.6606
11	RVA/Human-wt/RWA/UFS-NGS-MRC-DPRU210/2012/G9P[8]	98.2743	98.2743	98.2743	98.2743	98.2743	98.2743	98.2743	98.2743	98.099	98.099
12	RVA/Human-wt/RWA/UFS-NGS-MRC-DPRU213/2012/G9P[8]	97.7434	97.7434	97.7434	97.7434	97.7434	97.7434	97.7434	97.7434	97.5664	97.5664	99.1466
13	RVA/Human-wt/RWA/UFS-NGS-MRC-DPRU214/2012/G9P[8]	99.8303	99.8303	99.8303	99.8303	99.8303	99.8303	99.8303	99.8303	99.6601	99.6601	98.0961	97.5625
14	RVA/Human-wt/RWA/UFS-NGS-MRC-DPRU222/2012/G9P[8]	99.8301	99.8301	99.8301	99.8301	99.8301	99.8301	99.8301	99.8301	99.6598	99.6598	98.0944	97.5604	99.6593
15	RVA/Human-wt/RWA/UFS-NGS-MRC-DPRU226/2012/G9P[8]	97.9149	97.9149	97.9149	97.9149	97.9149	97.9149	97.9149	97.9149	97.7379	97.7379	99.6593	98.7972	97.7343	97.7323
16	RVA/Human-wt/RWA/NGS-UFS-MRC-DPRU229/2012/G9P[8]	98.2743	98.2743	98.2743	98.2743	98.2743	98.2743	98.2743	98.2743	98.099	98.099	100	99.1466	98.0961	98.0944	99.6593
17	RVA/Human-wt/RWA/UFS-NGS-MRC-DPRU238/2012/G9P[8]	97.7434	97.7434	97.7434	97.7434	97.7434	97.7434	97.7434	97.7434	97.5664	97.5664	99.1466	100	97.5625	97.5604	98.7972	99.1466
18	RVA/Human-wt/RWA/UFS-NGS-MRC-DPRU240/2012/G9P[8]	98.2743	98.2743	98.2743	98.2743	98.2743	98.2743	98.2743	98.2743	98.099	98.099	100	99.1466	98.0961	98.0944	99.6593	100	99.1466
19	RVA/Human-wt/RWA/UFS-NGS-MRC-DPRU413/2012/G9P[8]	97.92	97.92	97.92	97.92	97.92	97.92	97.92	97.92	97.7434	97.7434	99.3183	99.8305	97.7399	97.7379	98.9705	99.3183	99.8305	99.3183
20	RVA/Human-wt/RWA/UFS-NGS-MRC-DPRU425/2012/G9P[8]	97.92	97.92	97.92	97.92	97.92	97.92	97.92	97.92	97.7434	97.7434	99.3183	99.8305	97.7399	97.7379	98.9705	99.3183	99.8305	99.3183	100
21	RVA/Human-wt/RWA/UFS-NGS-MRC-DPRU464/2012/G9P[8]	99.8305	99.8305	99.8305	99.8305	99.8305	99.8305	99.8305	99.8305	99.6606	99.6606	98.099	97.5664	99.6601	99.6598	97.7379	98.099	97.5664	98.099	97.7434	97.7434
22	RVA/Human-wt/RWA/UFS-NGS-MRC-DPRU471/2012/G9P[8]	99.6598	99.6598	99.6598	99.6598	99.6598	99.6598	99.6598	99.6598	99.489	99.489	97.9182	97.3824	99.4882	99.4878	97.5544	97.9182	97.3824	97.9182	97.5604	97.5604	99.489
23	RVA/Human-wt/RWA/UFS-NGS-MRC-DPRU541/2012/G9P[8]	97.92	97.92	97.92	97.92	97.92	97.92	97.92	97.92	97.7434	97.7434	99.3183	99.8305	97.7399	97.7379	98.9705	99.3183	99.8305	99.3183	100	100	97.7434	97.5604
24	RVA/Human-wt/RWA/UFS-NGS-MRC-DPRU543/2013/G9P[8]	97.7434	97.7434	97.7434	97.7434	97.7434	97.7434	97.7434	97.7434	97.5664	97.5664	99.1466	100	97.5625	97.5604	98.7972	99.1466	100	99.1466	99.8305	99.8305	97.5664	97.3824	99.8305
25	RVA/Human-wt/RWA/UFS-NGS-MRC-DPRU433/2013/G9P[8]	98.2743	98.2743	98.2743	98.2743	98.2743	98.2743	98.2743	98.2743	98.099	98.099	100	99.1466	98.0961	98.0944	99.6593	100	99.1466	100	99.3183	99.3183	98.099	97.9182	99.3183	99.1466
26	RVA/Human-wt/RWA/UFS-NGS-MRC-DPRU615/2013/G9P[8]	98.099	98.099	98.099	98.099	98.099	98.099	98.099	98.099	97.9232	97.9232	99.8305	98.9745	97.92	97.9182	99.4882	99.8305	98.9745	99.8305	99.1466	99.1466	97.9232	97.7415	99.1466	98.9745	99.8305
27	RVA/Human-wt/RWA/UFS-NGS-MRC-DPRU8031/2015/G9P[8]	99.3183	99.3183	99.3183	99.3183	99.3183	99.3183	99.3183	99.3183	99.1466	99.1466	98.6255	98.099	99.1453	99.1446	98.2701	98.6255	98.099	98.6255	98.2743	98.2743	99.1466	98.972	98.2743	98.099	98.6255	98.4515
28	RVA/Human-wt/RWA/UFS-NGS-MRC-DPRU8039/2015/G9P[8]	99.1453	99.1453	99.1453	99.1453	99.1453	99.1453	99.1453	99.1453	98.9729	98.9729	98.4491	97.92	98.9713	98.9705	98.0914	98.4491	97.92	98.4491	98.0961	98.0961	98.9729	98.7972	98.0961	97.92	98.4491	98.2743	99.8303
29	RVA/Human-wt/RWA/UFS-NGS-MRC-DPRU8058/2015/G9P[8]	99.1466	99.1466	99.1466	99.1466	99.1466	99.1466	99.1466	99.1466	98.9745	98.9745	98.4515	97.9232	98.9729	98.972	98.0944	98.4515	97.9232	98.4515	98.099	98.099	98.9745	98.799	98.099	97.9232	98.4515	98.277	99.8305	99.6601
30	RVA/Human-wt/RWA/UFS-NGS-MRC-DPRU10026/2015/G9P[8]	99.3183	99.3183	99.3183	99.3183	99.3183	99.3183	99.3183	99.3183	99.1466	99.1466	98.6255	98.099	99.1453	99.1446	98.2701	98.6255	98.099	98.6255	98.2743	98.2743	99.1466	98.972	98.2743	98.099	98.6255	98.4515	100	99.8303	99.8305

## Sheet: VP1
		1	2	3	4	5	6	7	8	9	10	11	12	13	14	15	16	17	18	19	20	21	22	23	24	25	26	27	28	29	30
1	RVA/Human-wt/RWA/UFS-NGS-MRC-DPRU1618/2011/G9P[8]
2	RVA/Human-wt/RWA/UFS-NGS-MRC-DPRU1616/2011/G9P[8]	99.7232
3	RVA/Human-wt/RWA/UFS-NGS-MRC-DPRU1589/2011/G9P[8]	99.7539	99.8463
4	RVA/Human-wt/RWA/UFS-NGS-MRC-DPRU1586/2011/G9P[8]	99.8157	99.8464	99.8771
5	RVA/Human-wt/RWA/UFS-NGS-MRC-DPRU1584/2011/G9P[8]	99.8464	99.8772	99.9079	99.9693
6	RVA/Human-wt/RWA/UFS-NGS-MRC-DPRU1577/2011/G9P[8]	99.8772	99.8464	99.8772	99.9386	99.9693
7	RVA/Human-wt/RWA/UFS-NGS-MRC-DPRU1573/2011/G9P[8]	99.8772	99.8464	99.8772	99.9386	99.9693	100
8	RVA/Human-wt/RWA/UFS-NGS-MRC-DPRU1567/2011/G9P[8]	100	99.7232	99.7539	99.8157	99.8464	99.8772	99.8772
9	RVA/Human-wt/RWA/UFS-NGS-MRC-DPRU1550/2011/G9P[8]	99.8772	99.8464	99.8772	99.9386	99.9693	100	100	99.8772
10	RVA/Human-wt/RWA/UFS-NGS-MRC-DPRU1534/2011/G9P[8]	99.8157	99.7849	99.8155	99.8772	99.9079	99.9386	99.9386	99.8157	99.9386
11	RVA/Human-wt/RWA/UFS-NGS-MRC-DPRU210/2012/G9P[8]	96.6359	96.5042	96.6002	96.6028	96.6355	96.6683	96.6683	96.6359	96.6683	96.6028
12	RVA/Human-wt/RWA/UFS-NGS-MRC-DPRU213/2012/G9P[8]	96.4042	96.3381	96.4344	96.4371	96.4699	96.5029	96.5029	96.4042	96.5029	96.4371	99.2896
13	RVA/Human-wt/RWA/UFS-NGS-MRC-DPRU214/2012/G9P[8]	99.8156	99.7848	99.8155	99.8771	99.9079	99.9386	99.9386	99.8156	99.9386	99.8771	96.6017	96.4359
14	RVA/Human-wt/RWA/UFS-NGS-MRC-DPRU222/2012/G9P[8]	99.754	99.7232	99.7538	99.8156	99.8464	99.8772	99.8772	99.754	99.8772	99.8156	96.6017	96.4359	99.9386
15	RVA/Human-wt/RWA/UFS-NGS-MRC-DPRU226/2012/G9P[8]	96.6685	96.5369	96.6329	96.6355	96.6682	96.7027	96.7027	96.6685	96.7027	96.6355	99.9693	99.3206	96.6344	96.6344
16	RVA/Human-wt/RWA/NGS-UFS-MRC-DPRU229/2012/G9P[8]	96.6357	96.504	96.6	96.6026	96.6353	96.6682	96.6682	96.6357	96.6682	96.6026	99.9386	99.2895	96.6015	96.6015	99.9693
17	RVA/Human-wt/RWA/UFS-NGS-MRC-DPRU238/2012/G9P[8]	96.4696	96.4036	96.4998	96.5024	96.5352	96.5682	96.5682	96.4696	96.5682	96.5024	99.3516	99.8772	96.5013	96.5013	99.3827	99.3516
18	RVA/Human-wt/RWA/UFS-NGS-MRC-DPRU240/2012/G9P[8]	96.6333	96.5015	96.5977	96.6002	96.6329	96.6658	96.6658	96.6333	96.6658	96.6002	99.8771	99.289	96.5991	96.5991	99.9079	99.8772	99.3512
19	RVA/Human-wt/RWA/UFS-NGS-MRC-DPRU413/2012/G9P[8]	96.4355	96.3694	96.4656	96.4683	96.5011	96.5341	96.5341	96.4355	96.5341	96.4683	99.3203	99.8464	96.4672	96.4672	99.3514	99.3203	99.9079	99.3199
20	RVA/Human-wt/RWA/UFS-NGS-MRC-DPRU425/2012/G9P[8]	96.4685	96.4024	96.4987	96.5013	96.5341	96.5671	96.5671	96.4685	96.5671	96.5013	99.3515	99.8772	96.5002	96.5002	99.3825	99.3514	99.9386	99.351	99.9079
21	RVA/Human-wt/RWA/UFS-NGS-MRC-DPRU464/2012/G9P[8]	99.6924	99.6616	99.6922	99.7541	99.7849	99.8157	99.8157	99.6924	99.8157	99.7541	96.603	96.4373	99.8156	99.754	96.6357	96.6028	96.5026	96.6004	96.4685	96.5015
22	RVA/Human-wt/RWA/UFS-NGS-MRC-DPRU471/2012/G9P[8]	99.6615	99.6306	99.6613	99.7232	99.754	99.7849	99.7849	99.6615	99.7849	99.7232	96.5042	96.3381	99.7231	99.6614	96.5369	96.504	96.4036	96.5015	96.3694	96.4024	99.5998
23	RVA/Human-wt/RWA/UFS-NGS-MRC-DPRU541/2012/G9P[8]	96.5026	96.4366	96.5328	96.5354	96.5682	96.6011	96.6011	96.5026	96.6011	96.5354	99.3827	99.9079	96.5343	96.5343	99.4137	99.3827	99.9693	99.3823	99.9386	99.9693	96.5356	96.4366
24	RVA/Human-wt/RWA/UFS-NGS-MRC-DPRU543/2013/G9P[8]	96.5015	96.4355	96.5317	96.5343	96.5671	96.6	96.6	96.5015	96.6	96.5343	99.3825	99.9079	96.5333	96.5333	99.4136	99.3825	99.9693	99.3821	99.9386	99.9693	96.5345	96.4355	100
25	RVA/Human-wt/RWA/UFS-NGS-MRC-DPRU433/2013/G9P[8]	96.6685	96.5369	96.6329	96.6355	96.6682	96.7027	96.7027	96.6685	96.7027	96.6355	99.9693	99.3206	96.6344	96.6344	100	99.9693	99.3827	99.9079	99.3514	99.3825	96.6357	96.5369	99.4137	99.4136
26	RVA/Human-wt/RWA/UFS-NGS-MRC-DPRU615/2013/G9P[8]	96.4056	96.339	96.3696	96.3723	96.4052	96.4382	96.4382	96.4056	96.4382	96.3723	99.6616	99.0713	96.3712	96.3712	99.6924	99.6615	99.1336	99.6613	99.1021	99.1334	96.3725	96.2733	99.1649	99.1646	99.6924
27	RVA/Human-wt/RWA/UFS-NGS-MRC-DPRU8031/2015/G9P[8]	96.4363	96.304	96.4004	96.4031	96.4359	96.4689	96.4689	96.4363	96.4689	96.4031	99.6614	99.0707	96.4019	96.4019	99.6922	99.6613	99.1331	99.6611	99.1016	99.1329	96.4033	96.304	99.1644	99.1641	99.6922	99.7539
28	RVA/Human-wt/RWA/UFS-NGS-MRC-DPRU8039/2015/G9P[8]	93.7322	93.6621	93.7273	93.6975	93.7322	93.7673	93.7673	93.7322	93.7673	93.6975	93.9181	93.9498	93.6954	93.6954	93.8836	93.8487	93.8804	93.8792	93.8434	93.8784	93.6979	93.5223	93.9153	93.9133	93.8836	93.8138	93.7405
29	RVA/Human-wt/RWA/UFS-NGS-MRC-DPRU8058/2015/G9P[8]	93.6629	93.5926	93.6578	93.6281	93.6629	93.6979	93.6979	93.6629	93.6979	93.6281	93.8491	93.8808	93.626	93.626	93.8146	93.7796	93.8113	93.8843	93.7743	93.8093	93.6285	93.4527	93.8463	93.8443	93.8146	93.7447	93.6712	99.9386
30	RVA/Human-wt/RWA/UFS-NGS-MRC-DPRU10026/2015/G9P[8]	93.695	93.6248	93.6901	93.6603	93.695	93.7301	93.7301	93.695	93.7301	93.6603	93.8812	93.9129	93.6582	93.6582	93.8467	93.8117	93.8434	93.8422	93.8064	93.8414	93.6607	93.4849	93.8784	93.8764	93.8467	93.7768	93.7034	99.9693	99.9079

## Sheet: VP2
		1	2	3	4	5	6	7	8	9	10	11	12	13	14	15	16	17	18	19	20	21	22	23	24	25	26	27	28	29	30
1	RVA/Human-wt/RWA/UFS-NGS-MRC-DPRU1618/2011/G9P[8]
2	RVA/Human-wt/RWA/UFS-NGS-MRC-DPRU1589/2011/G9P[8]	99.813
3	RVA/Human-wt/RWA/UFS-NGS-MRC-DPRU1616/2011/G9P[8]	99.8505	99.9627
4	RVA/Human-wt/RWA/UFS-NGS-MRC-DPRU1586/2011/G9P[8]	99.8505	99.9627	100
5	RVA/Human-wt/RWA/UFS-NGS-MRC-DPRU1584/2011/G9P[8]	99.8129	99.9253	99.9626	99.9626
6	RVA/Human-wt/RWA/UFS-NGS-MRC-DPRU1577/2011/G9P[8]	99.8878	99.7003	99.7378	99.7378	99.7002
7	RVA/Human-wt/RWA/UFS-NGS-MRC-DPRU1573/2011/G9P[8]	99.9627	99.7755	99.813	99.813	99.7754	99.9252
8	RVA/Human-wt/RWA/UFS-NGS-MRC-DPRU1567/2011/G9P[8]	100	99.813	99.8505	99.8505	99.8129	99.8878	99.9627
9	RVA/Human-wt/RWA/UFS-NGS-MRC-DPRU1550/2011/G9P[8]	99.9253	99.8879	99.9253	99.9253	99.8878	99.8129	99.8879	99.9253
10	RVA/Human-wt/RWA/UFS-NGS-MRC-DPRU1534/2011/G9P[8]	99.9253	99.8879	99.9253	99.9253	99.8878	99.8129	99.8879	99.9253	100
11	RVA/Human-wt/RWA/UFS-NGS-MRC-DPRU210/2012/G9P[8]	98.9041	98.8659	98.9041	98.9041	98.9037	98.7884	98.8658	98.9041	98.9804	98.9804
12	RVA/Human-wt/RWA/UFS-NGS-MRC-DPRU213/2012/G9P[8]	96.4779	96.3581	96.3981	96.3981	96.3967	96.3547	96.4378	96.4779	96.4781	96.4781	96.155
13	RVA/Human-wt/RWA/UFS-NGS-MRC-DPRU214/2012/G9P[8]	99.813	99.7755	99.813	99.813	99.7754	99.7003	99.7755	99.813	99.8879	99.8879	98.8658	96.3579
14	RVA/Human-wt/RWA/UFS-NGS-MRC-DPRU222/2012/G9P[8]	99.813	99.7756	99.813	99.813	99.7755	99.7003	99.7756	99.813	99.8879	99.8879	98.866	96.518	99.8505
15	RVA/Human-wt/RWA/UFS-NGS-MRC-DPRU226/2012/G9P[8]	98.9812	98.9431	98.9812	98.9812	98.9808	98.8658	98.943	98.9812	99.0573	99.0573	99.9252	96.2385	98.943	98.9432
16	RVA/Human-wt/RWA/NGS-UFS-MRC-DPRU229/2012/G9P[8]	98.9427	98.9045	98.9427	98.9427	98.9423	98.8272	98.9045	98.9427	99.0189	99.0189	99.9626	96.1968	98.9045	98.9046	99.9626
17	RVA/Human-wt/RWA/UFS-NGS-MRC-DPRU238/2012/G9P[8]	96.438	96.3181	96.3581	96.3581	96.3567	96.3147	96.3979	96.438	96.4382	96.4382	96.1148	99.9627	96.3179	96.4781	96.1985	96.1567
18	RVA/Human-wt/RWA/UFS-NGS-MRC-DPRU240/2012/G9P[8]	98.943	98.9049	98.943	98.943	98.9427	98.8276	98.9049	98.943	99.0192	99.0192	99.8878	96.1983	98.9049	98.905	99.9627	99.9253	96.1582
19	RVA/Human-wt/RWA/UFS-NGS-MRC-DPRU413/2012/G9P[8]	96.4364	96.3165	96.3565	96.3565	96.3551	96.313	96.3963	96.4364	96.4366	96.4366	96.1131	99.9626	96.3163	96.4766	96.1968	96.155	99.9253	96.1565
20	RVA/Human-wt/RWA/UFS-NGS-MRC-DPRU425/2012/G9P[8]	96.4779	96.3581	96.3981	96.3981	96.3967	96.3547	96.4378	96.4779	96.4781	96.4781	96.155	100	96.3579	96.518	96.2385	96.1968	99.9627	96.1983	99.9626
21	RVA/Human-wt/RWA/UFS-NGS-MRC-DPRU464/2012/G9P[8]	99.7005	99.663	99.7005	99.7005	99.6628	99.5874	99.663	99.7005	99.7755	99.7755	98.7511	96.2779	99.738	99.738	98.8286	98.7899	96.2379	98.7903	96.2362	96.2779
22	RVA/Human-wt/RWA/UFS-NGS-MRC-DPRU471/2012/G9P[8]	99.6628	99.6252	99.6628	99.6628	99.6251	99.5496	99.6252	99.6628	99.7379	99.7379	98.7123	96.1957	99.6252	99.6252	98.7898	98.7511	96.1556	98.7515	96.1539	96.1957	99.5123
23	RVA/Human-wt/RWA/UFS-NGS-MRC-DPRU541/2012/G9P[8]	96.4779	96.3581	96.3981	96.3981	96.3967	96.3547	96.4378	96.4779	96.4781	96.4781	96.155	100	96.3579	96.518	96.2385	96.1968	99.9627	96.1983	99.9626	100	96.2779	96.1957
24	RVA/Human-wt/RWA/UFS-NGS-MRC-DPRU543/2013/G9P[8]	96.438	96.3181	96.3581	96.3581	96.3567	96.3147	96.3979	96.438	96.4382	96.4382	96.1148	99.9627	96.3179	96.4781	96.1985	96.1567	100	96.1582	99.9253	99.9627	96.2379	96.1556	99.9627
25	RVA/Human-wt/RWA/UFS-NGS-MRC-DPRU615/2013/G9P[8]	98.8664	98.8282	98.8664	98.8664	98.866	98.7507	98.8282	98.8664	98.9427	98.9427	99.7378	96.1165	98.8282	98.8283	99.813	99.7754	96.0764	99.7755	96.0746	96.1165	98.7134	98.6745	96.1165	96.0764
26	RVA/Human-wt/RWA/UFS-NGS-MRC-DPRU433/2013/G9P[8]	98.9427	98.9045	98.9427	98.9427	98.9423	98.8272	98.9045	98.9427	99.0189	99.0189	99.9626	96.1968	98.9045	98.9046	99.9626	100	96.1567	99.9253	96.155	96.1968	98.7899	98.7511	96.1968	96.1567	99.7754
27	RVA/Human-wt/RWA/UFS-NGS-MRC-DPRU8031/2015/G9P[8]	98.6368	98.5217	98.5601	98.5601	98.5596	98.5204	98.5984	98.6368	98.6368	98.6368	99.4365	95.8745	98.5985	98.5218	99.5124	99.4745	95.8341	99.4747	95.8322	95.8745	98.4063	98.367	95.8745	95.8341	99.5498	99.4745
28	RVA/Human-wt/RWA/UFS-NGS-MRC-DPRU8039/2015/G9P[8]	98.3286	98.3672	98.4057	98.4057	98.4051	98.2113	98.29	98.3286	98.4057	98.4057	98.2506	96.761	98.29	98.3673	98.3292	98.2174	96.7213	98.2906	96.7199	96.761	98.1741	98.2121	96.761	96.7213	98.2127	98.2174	97.9805
29	RVA/Human-wt/RWA/UFS-NGS-MRC-DPRU8058/2015/G9P[8]	98.2901	98.3286	98.3672	98.3672	98.3666	98.1726	98.2514	98.2901	98.3673	98.3673	98.212	96.7213	98.2514	98.3287	98.2907	98.2513	96.6816	98.252	96.6802	96.7213	98.1355	98.1734	96.7213	96.6816	98.1741	98.2513	97.9417	99.9627
30	RVA/Human-wt/RWA/UFS-NGS-MRC-DPRU10026/2015/G9P[8]	98.2894	98.3279	98.3665	98.3665	98.3659	98.1718	98.2507	98.2894	98.3666	98.3666	98.2112	96.7199	98.2507	98.328	98.2174	98.2506	96.6802	98.2512	96.6787	96.7199	98.1346	98.1726	96.7199	96.6802	98.1733	98.2506	97.9408	99.9626	99.9253

## Sheet: VP3
		1	2	3	4	5	6	7	8	9	10	11	12	13	14	15	16	17	18	19	20	21	22	23	24	25	26	27	28	29	30
1	RVA/Human-wt/RWA/UFS-NGS-MRC-DPRU1618/2011/G9P[8]
2	RVA/Human-wt/RWA/UFS-NGS-MRC-DPRU1616/2011/G9P[8]	99.7999
3	RVA/Human-wt/RWA/UFS-NGS-MRC-DPRU1589/2011/G9P[8]	99.8	99.9201
4	RVA/Human-wt/RWA/UFS-NGS-MRC-DPRU1586/2011/G9P[8]	99.7999	100	99.9201
5	RVA/Human-wt/RWA/UFS-NGS-MRC-DPRU1584/2011/G9P[8]	99.84	99.96	99.9601	99.96
6	RVA/Human-wt/RWA/UFS-NGS-MRC-DPRU1577/2011/G9P[8]	99.8401	99.7999	99.8	99.7999	99.84
7	RVA/Human-wt/RWA/UFS-NGS-MRC-DPRU1573/2011/G9P[8]	99.8401	99.7999	99.8	99.7999	99.84	100
8	RVA/Human-wt/RWA/UFS-NGS-MRC-DPRU1567/2011/G9P[8]	100	99.7999	99.8	99.7999	99.84	99.8401	99.8401
9	RVA/Human-wt/RWA/UFS-NGS-MRC-DPRU1550/2011/G9P[8]	99.84	99.96	99.9601	99.96	100	99.84	99.84	99.84
10	RVA/Human-wt/RWA/UFS-NGS-MRC-DPRU1534/2011/G9P[8]	99.8801	99.92	99.9201	99.92	99.9601	99.8801	99.8801	99.8801	99.9601
11	RVA/Human-wt/RWA/UFS-NGS-MRC-DPRU210/2012/G9P[8]	97.1216	97.1626	97.1642	97.1626	97.2062	97.2062	97.2062	97.1216	97.2062	97.2487
12	RVA/Human-wt/RWA/UFS-NGS-MRC-DPRU213/2012/G9P[8]	93.0034	93.1399	93.144	93.1399	93.1896	93.0959	93.0959	93.0034	93.1896	93.1428	93.3406
13	RVA/Human-wt/RWA/UFS-NGS-MRC-DPRU214/2012/G9P[8]	96.9502	96.9913	96.9929	96.9913	97.0351	97.0351	97.0351	96.9502	97.0351	97.0778	98.9505	93.3841
14	RVA/Human-wt/RWA/UFS-NGS-MRC-DPRU222/2012/G9P[8]	96.9914	97.0325	97.0346	97.0325	97.0763	97.0763	97.0763	96.9914	97.0763	97.1189	99.0725	93.291	99.7198
15	RVA/Human-wt/RWA/UFS-NGS-MRC-DPRU226/2012/G9P[8]	97.1216	97.1626	97.1642	97.1626	97.2062	97.2062	97.2062	97.1216	97.2062	97.2487	100	93.3406	98.9505	99.0725
16	RVA/Human-wt/RWA/NGS-UFS-MRC-DPRU229/2012/G9P[8]	96.993	97.1216	97.0357	97.1216	97.0779	97.0779	97.0779	96.993	97.0779	97.1205	99.88	93.1993	98.8274	98.9498	99.88
17	RVA/Human-wt/RWA/UFS-NGS-MRC-DPRU238/2012/G9P[8]	93.0461	93.2818	93.1867	93.2818	93.2322	93.1387	93.1387	93.0461	93.2322	93.1855	93.3832	99.7999	93.4266	93.3336	93.3832	93.3406
18	RVA/Human-wt/RWA/UFS-NGS-MRC-DPRU240/2012/G9P[8]	97.0779	97.2062	97.1205	97.2062	97.1626	97.1626	97.1626	97.0779	97.1626	97.2051	99.88	93.198	98.9092	99.0314	99.88	99.84	93.3394
19	RVA/Human-wt/RWA/UFS-NGS-MRC-DPRU413/2012/G9P[8]	93.1924	93.3284	93.3324	93.3284	93.3777	93.2845	93.2845	93.1924	93.3777	93.3312	93.5729	99.7999	93.6162	93.5236	93.5729	93.4324	99.8399	93.4312
20	RVA/Human-wt/RWA/UFS-NGS-MRC-DPRU425/2012/G9P[8]	93.1469	93.283	93.287	93.283	93.3324	93.2391	93.2391	93.1469	93.3324	93.2858	93.5278	99.7598	93.5711	93.4785	93.5278	93.3871	99.7998	93.3859	99.9601
21	RVA/Human-wt/RWA/UFS-NGS-MRC-DPRU464/2012/G9P[8]	97.0346	97.0752	97.0768	97.0752	97.1189	97.1189	97.1189	97.0346	97.1189	97.1615	99.0317	93.4305	99.76	99.8	99.0317	98.9088	93.4731	98.9905	93.6625	93.6174
22	RVA/Human-wt/RWA/UFS-NGS-MRC-DPRU471/2012/G9P[8]	96.7747	96.9041	96.8176	96.9041	96.86	96.86	96.86	96.7747	96.86	96.9029	98.7851	93.3296	99.5182	99.5583	98.7851	98.7447	93.4707	98.8267	93.5623	93.5171	99.5987
23	RVA/Human-wt/RWA/UFS-NGS-MRC-DPRU541/2012/G9P[8]	93.1924	93.3284	93.3324	93.3284	93.3777	93.2845	93.2845	93.1924	93.3777	93.3312	93.5729	99.7999	93.6162	93.5236	93.5729	93.4324	99.8399	93.4312	100	99.9601	93.6625	93.5623
24	RVA/Human-wt/RWA/UFS-NGS-MRC-DPRU433/2013/G9P[8]	97.1216	97.1626	97.1642	97.1626	97.2062	97.2062	97.2062	97.1216	97.2062	97.2487	100	93.3406	98.9505	99.0725	100	99.88	93.3832	99.88	93.5729	93.5278	99.0317	98.7851	93.5729
25	RVA/Human-wt/RWA/UFS-NGS-MRC-DPRU543/2013/G9P[8]	93.1415	93.2777	93.2818	93.2777	93.3272	93.2338	93.2338	93.1415	93.3272	93.2805	93.4776	99.8801	93.521	93.4282	93.4776	93.3367	99.9201	93.3355	99.92	99.88	93.5673	93.4668	99.92	93.4776
26	RVA/Human-wt/RWA/UFS-NGS-MRC-DPRU615/2013/G9P[8]	96.8235	96.8646	96.8663	96.8646	96.9086	96.9086	96.9086	96.8235	96.9086	96.9514	99.3973	93.0615	98.5818	98.7046	99.3973	99.2756	93.1042	99.3566	93.2953	93.2499	98.6635	98.4974	93.2953	99.3973	93.1993
27	RVA/Human-wt/RWA/UFS-NGS-MRC-DPRU8031/2015/G9P[8]	98.1688	98.2094	98.2104	98.2094	98.2516	98.2516	98.2516	98.1688	98.2516	98.2931	97.1211	92.9603	96.9497	96.9909	97.1211	96.9925	93.003	97.0774	93.1494	93.1038	97.0336	96.7741	93.1494	97.1211	93.0984	96.8229
28	RVA/Human-wt/RWA/UFS-NGS-MRC-DPRU8039/2015/G9P[8]	96.983	97.112	97.0259	97.112	97.0682	97.0682	97.0682	96.983	97.0682	97.1109	97.2866	92.4931	97.0302	97.0724	97.2866	97.2456	92.6369	97.3301	92.5896	92.6356	97.0297	96.8583	92.5896	97.2866	92.6325	96.9045	96.9407
29	RVA/Human-wt/RWA/UFS-NGS-MRC-DPRU8058/2015/G9P[8]	96.939	97.0682	96.9819	97.0682	97.0242	97.0242	97.0242	96.939	97.0242	97.0671	97.2431	92.4424	96.9863	97.0285	97.2431	97.202	92.5865	97.2866	92.5391	92.5851	96.9857	96.8144	92.5391	97.2431	92.582	96.8604	96.8966	99.96
30	RVA/Human-wt/RWA/UFS-NGS-MRC-DPRU10026/2015/G9P[8]	96.9847	97.0259	97.0275	97.0259	97.0698	97.0698	97.0698	96.9847	97.0698	97.1125	97.372	92.5896	97.1162	97.1584	97.372	97.2441	92.6325	97.3286	92.6859	92.7318	97.1157	96.8565	92.6859	97.372	92.7287	96.9907	96.9424	99.9201	99.88

## Sheet: VP4
		1	2	3	4	5	6	7	8	9	10	11	12	13	14	15	16	17	18	19	20	21	22	23	24	25	26	27	28	29	30
1	RVA/Human-wt/RWA/UFS-NGS-MRC-DPRU1589/2011/G9P[8]
2	RVA/Human-wt/RWA/UFS-NGS-MRC-DPRU1618/2011/G9P[8]	99.7412
3	RVA/Human-wt/RWA/UFS-NGS-MRC-DPRU1616/2011/G9P[8]	99.957	99.7844
4	RVA/Human-wt/RWA/UFS-NGS-MRC-DPRU1586/2011/G9P[8]	99.8276	99.6545	99.8707
5	RVA/Human-wt/RWA/UFS-NGS-MRC-DPRU1584/2011/G9P[8]	99.7844	99.6978	99.8276	99.7843
6	RVA/Human-wt/RWA/UFS-NGS-MRC-DPRU1577/2011/G9P[8]	99.6115	99.7844	99.6548	99.6113	99.6546
7	RVA/Human-wt/RWA/UFS-NGS-MRC-DPRU1573/2011/G9P[8]	99.6981	99.8707	99.7413	99.6113	99.6546	99.9139
8	RVA/Human-wt/RWA/UFS-NGS-MRC-DPRU1567/2011/G9P[8]	99.6979	99.957	99.7412	99.6978	99.7411	99.8276	99.8276
9	RVA/Human-wt/RWA/UFS-NGS-MRC-DPRU1550/2011/G9P[8]	99.8277	99.8276	99.8708	99.8276	99.8707	99.7845	99.7845	99.8707
10	RVA/Human-wt/RWA/UFS-NGS-MRC-DPRU1534/2011/G9P[8]	99.7845	99.8707	99.8277	99.7844	99.8276	99.8277	99.8277	99.9139	99.957
11	RVA/Human-wt/RWA/UFS-NGS-MRC-DPRU210/2012/G9P[8]	97.0338	97.0806	97.0793	96.9413	96.9869	96.8971	96.9883	97.0352	97.1247	97.0793
12	RVA/Human-wt/RWA/UFS-NGS-MRC-DPRU213/2012/G9P[8]	99.3055	99.3925	99.3492	99.2177	99.2615	99.2618	99.3492	99.3489	99.3928	99.4364	96.6593
13	RVA/Human-wt/RWA/UFS-NGS-MRC-DPRU214/2012/G9P[8]	99.3933	99.4802	99.4369	99.3058	99.3495	99.3498	99.4369	99.4367	99.4804	99.5239	96.6624	99.4374
14	RVA/Human-wt/RWA/UFS-NGS-MRC-DPRU222/2012/G9P[8]	99.6115	99.6979	99.6548	99.5245	99.5679	99.5681	99.6548	99.6546	99.6981	99.7413	96.8971	99.4364	99.3497
15	RVA/Human-wt/RWA/UFS-NGS-MRC-DPRU226/2012/G9P[8]	96.232	96.2802	96.2784	96.1838	96.2303	96.1391	96.1856	96.2802	96.3711	96.3248	99.1717	96.2802	96.2837	96.0925
16	RVA/Human-wt/RWA/NGS-UFS-MRC-DPRU229/2012/G9P[8]	96.9883	97.0352	97.0338	96.8957	96.9413	96.8516	96.9428	96.9897	97.0793	97.0338	99.957	96.6134	96.6166	96.8515	99.1278
17	RVA/Human-wt/RWA/UFS-NGS-MRC-DPRU238/2012/G9P[8]	99.5681	99.6546	99.6115	99.4811	99.5245	99.5248	99.6115	99.6113	99.6548	99.698	96.9427	99.6539	99.3061	99.698	96.139	96.8971
18	RVA/Human-wt/RWA/UFS-NGS-MRC-DPRU240/2012/G9P[8]	97.0337	97.0806	97.0792	96.9412	96.9868	96.8971	96.9882	97.0351	97.1246	97.0792	99.7413	96.6592	96.7541	96.897	98.9957	99.6981	96.9426
19	RVA/Human-wt/RWA/UFS-NGS-MRC-DPRU413/2012/G9P[8]	99.6115	99.6979	99.6548	99.5245	99.5679	99.5681	99.6548	99.6546	99.6981	99.7413	96.9883	99.6972	99.3497	99.7413	96.1856	96.9428	99.957	96.9882
20	RVA/Human-wt/RWA/UFS-NGS-MRC-DPRU425/2012/G9P[8]	99.3933	99.4802	99.4369	99.3058	99.3495	99.3497	99.4369	99.4366	99.4804	99.5239	96.7541	99.9138	99.4809	99.5239	96.3283	96.7083	99.7408	96.754	99.7841
21	RVA/Human-wt/RWA/UFS-NGS-MRC-DPRU464/2012/G9P[8]	99.6113	99.6978	99.6546	99.5243	99.5678	99.5679	99.6546	99.6545	99.6979	99.7412	96.8957	99.4361	99.3495	99.7412	96.0906	96.8501	99.6979	96.8956	99.7412	99.5237
22	RVA/Human-wt/RWA/UFS-NGS-MRC-DPRU471/2012/G9P[8]	99.6981	99.7844	99.7413	99.6979	99.7412	99.7413	99.7413	99.8276	99.8708	99.9139	96.9883	99.3492	99.4369	99.6548	96.232	96.9428	99.6115	96.9882	99.6548	99.4369	99.6546
23	RVA/Human-wt/RWA/UFS-NGS-MRC-DPRU541/2012/G9P[8]	99.6115	99.6979	99.6548	99.5245	99.5679	99.5681	99.6548	99.6546	99.6981	99.7413	96.9883	99.6972	99.3497	99.7413	96.1856	96.9428	99.957	96.9882	100	99.7841	99.7412	99.6548
24	RVA/Human-wt/RWA/UFS-NGS-MRC-DPRU543/2013/G9P[8]	99.3936	99.4804	99.4372	99.3061	99.3498	99.35	99.4371	99.4369	99.4807	99.5241	96.7556	99.7842	99.4376	99.5241	96.2837	96.7098	99.8274	96.7555	99.7842	99.8707	99.5239	99.4371	99.7842
25	RVA/Human-wt/RWA/UFS-NGS-MRC-DPRU433/2013/G9P[8]	96.7541	96.8014	96.7999	96.6609	96.7068	96.6166	96.7083	96.7557	96.8456	96.7999	99.7408	96.8486	96.7572	96.6165	99.3477	99.6975	96.6624	99.4804	96.7083	96.9428	96.6149	96.7083	96.7083	96.8044
26	RVA/Human-wt/RWA/UFS-NGS-MRC-DPRU615/2013/G9P[8]	96.8012	96.8485	96.847	96.7998	96.8456	96.7555	96.7555	96.8942	96.9839	96.9384	99.2628	96.8012	96.8042	96.6638	98.909	99.2191	96.7097	99.2628	96.7555	96.8955	96.6622	96.847	96.7555	96.8514	99.3506
27	RVA/Human-wt/RWA/UFS-NGS-MRC-DPRU8031/2015/G9P[8]	96.8028	96.85	96.8485	96.8014	96.8471	96.7571	96.7571	96.8957	96.9854	96.9399	99.2632	96.7082	96.7113	96.6654	98.8202	99.2195	96.7113	99.2631	96.7571	96.8028	96.6639	96.8486	96.7571	96.7586	99.2632	99.2198
28	RVA/Human-wt/RWA/UFS-NGS-MRC-DPRU8039/2015/G9P[8]	98.9139	98.8255	98.87	98.8255	98.9134	98.7821	98.7821	98.8695	99.0016	98.9578	96.806	98.3804	98.4706	98.694	96.0462	96.7604	98.65	96.806	98.694	98.4705	98.6935	98.9578	98.694	98.4712	96.5248	96.6641	96.6657
29	RVA/Human-wt/RWA/UFS-NGS-MRC-DPRU8058/2015/G9P[8]	98.9139	98.8255	98.87	98.7375	98.8255	98.6941	98.7821	98.7815	98.9139	98.87	96.806	98.3804	98.4706	98.694	95.9996	96.7604	98.65	96.806	98.694	98.4705	98.6935	98.87	98.694	98.4712	96.5248	96.5722	96.5739	99.9139
30	RVA/Human-wt/RWA/UFS-NGS-MRC-DPRU10026/2015/G9P[8]	98.87	98.7816	98.8261	98.7816	98.8695	98.7381	98.7381	98.8256	98.9578	98.9139	96.7604	98.3359	98.4262	98.65	95.9996	96.7147	98.6059	96.7603	98.65	98.4262	98.6494	98.9139	98.65	98.4269	96.4788	96.6182	96.6199	99.957	99.8708

## Sheet: VP6
		1	2	3	4	5	6	7	8	9	10	11	12	13	14	15	16	17	18	19	20	21	22	23	24	25	26	27	28	29	30
1	RVA/Human-wt/RWA/UFS-NGS-MRC-DPRU1618/2011/G9P[8]
2	RVA/Human-wt/RWA/UFS-NGS-MRC-DPRU1616/2011/G9P[8]	99.7473
3	RVA/Human-wt/RWA/UFS-NGS-MRC-DPRU1586/2011/G9P[8]	99.7473	100
4	RVA/Human-wt/RWA/UFS-NGS-MRC-DPRU1589/2011/G9P[8]	99.7473	100	100
5	RVA/Human-wt/RWA/UFS-NGS-MRC-DPRU1584/2011/G9P[8]	99.7473	100	100	100
6	RVA/Human-wt/RWA/UFS-NGS-MRC-DPRU1577/2011/G9P[8]	100	99.7473	99.7473	99.7473	99.7473
7	RVA/Human-wt/RWA/UFS-NGS-MRC-DPRU1573/2011/G9P[8]	100	99.7473	99.7473	99.7473	99.7473	100
8	RVA/Human-wt/RWA/UFS-NGS-MRC-DPRU1567/2011/G9P[8]	100	99.7473	99.7473	99.7473	99.7473	100	100
9	RVA/Human-wt/RWA/UFS-NGS-MRC-DPRU1550/2011/G9P[8]	99.8317	99.9159	99.9159	99.9159	99.9159	99.8317	99.8317	99.8317
10	RVA/Human-wt/RWA/UFS-NGS-MRC-DPRU1534/2011/G9P[8]	99.8317	99.9159	99.9159	99.9159	99.9159	99.8317	99.8317	99.8317	100
11	RVA/Human-wt/RWA/UFS-NGS-MRC-DPRU210/2012/G9P[8]	98.6359	98.7225	98.7225	98.7225	98.7225	98.6359	98.6359	98.6359	98.809	98.809
12	RVA/Human-wt/RWA/UFS-NGS-MRC-DPRU213/2012/G9P[8]	95.2321	95.1382	95.1382	95.1382	95.1382	95.2321	95.2321	95.2321	95.2321	95.2321	95.0467
13	RVA/Human-wt/RWA/UFS-NGS-MRC-DPRU214/2012/G9P[8]	95.5068	95.4135	95.4135	95.4135	95.4135	95.5068	95.5068	95.5068	95.5068	95.5068	95.3223	99.7476
14	RVA/Human-wt/RWA/UFS-NGS-MRC-DPRU222/2012/G9P[8]	99.6629	99.7475	99.7475	99.7475	99.7475	99.6629	99.6629	99.6629	99.8318	99.8318	98.6369	95.1403	95.4154
15	RVA/Human-wt/RWA/UFS-NGS-MRC-DPRU226/2012/G9P[8]	98.7239	98.8103	98.8103	98.8103	98.8103	98.7239	98.7239	98.7239	98.8964	98.8964	99.7472	95.1463	95.4211	98.7249
16	RVA/Human-wt/RWA/NGS-UFS-MRC-DPRU229/2012/G9P[8]	98.7225	98.809	98.809	98.809	98.809	98.7225	98.7225	98.7225	98.8952	98.8952	99.7469	95.1407	95.4158	98.7235	99.8317
17	RVA/Human-wt/RWA/UFS-NGS-MRC-DPRU238/2012/G9P[8]	95.3238	95.2301	95.2301	95.2301	95.2301	95.3238	95.3238	95.3238	95.3238	95.3238	95.1387	99.916	99.8318	95.2321	95.238	95.2326
18	RVA/Human-wt/RWA/UFS-NGS-MRC-DPRU240/2012/G9P[8]	98.7239	98.8103	98.8103	98.8103	98.8103	98.7239	98.7239	98.7239	98.8964	98.8964	99.7472	95.238	95.5124	98.7249	99.8318	99.8317	95.3296
19	RVA/Human-wt/RWA/UFS-NGS-MRC-DPRU413/2012/G9P[8]	95.3238	95.2301	95.2301	95.2301	95.2301	95.3238	95.3238	95.3238	95.3238	95.3238	95.1387	99.916	99.8318	95.2321	95.238	95.2326	100	95.3296
20	RVA/Human-wt/RWA/UFS-NGS-MRC-DPRU425/2012/G9P[8]	95.2301	95.3238	95.3238	95.3238	95.3238	95.2301	95.2301	95.2301	95.4173	95.4173	95.2326	99.8318	99.7475	95.3257	95.3316	95.3262	99.9159	95.423	99.9159
21	RVA/Human-wt/RWA/UFS-NGS-MRC-DPRU464/2012/G9P[8]	99.5775	99.6623	99.6623	99.6623	99.6623	99.5775	99.5775	99.5775	99.747	99.747	98.5476	94.9445	95.2211	99.747	98.636	98.6345	95.0368	98.636	95.0368	95.1311
22	RVA/Human-wt/RWA/UFS-NGS-MRC-DPRU471/2012/G9P[8]	95.5068	95.4135	95.4135	95.4135	95.4135	95.5068	95.5068	95.5068	95.5068	95.5068	95.3223	99.7476	100	95.4154	95.4211	95.4158	99.8318	95.5124	99.8318	99.7475	95.2211
23	RVA/Human-wt/RWA/UFS-NGS-MRC-DPRU541/2012/G9P[8]	95.3238	95.2301	95.2301	95.2301	95.2301	95.3238	95.3238	95.3238	95.3238	95.3238	95.1387	99.916	99.8318	95.2321	95.238	95.2326	100	95.3296	100	99.9159	95.0368	99.8318
24	RVA/Human-wt/RWA/UFS-NGS-MRC-DPRU543/2013/G9P[8]	95.3238	95.2301	95.2301	95.2301	95.2301	95.3238	95.3238	95.3238	95.3238	95.3238	95.1387	99.916	99.8318	95.2321	95.238	95.2326	100	95.3296	100	99.9159	95.0368	99.8318	100
25	RVA/Human-wt/RWA/UFS-NGS-MRC-DPRU433/2013/G9P[8]	98.8956	98.9816	98.9816	98.9816	98.9816	98.8956	98.8956	98.8956	99.0675	99.0675	99.7472	95.3296	95.6036	98.8964	99.8318	99.8317	95.4211	99.8318	95.4211	95.5142	98.8082	95.6036	95.4211	95.4211
26	RVA/Human-wt/RWA/UFS-NGS-MRC-DPRU615/2013/G9P[8]	98.5512	98.6379	98.6379	98.6379	98.6379	98.5512	98.5512	98.5512	98.7244	98.7244	99.5779	95.1443	95.2361	98.5523	99.6631	99.6627	95.0524	99.6631	95.0524	95.1463	98.4627	95.2361	95.0524	95.0524	99.6631
27	RVA/Human-wt/RWA/UFS-NGS-MRC-DPRU8031/2015/G9P[8]	97.3188	97.4082	97.4082	97.4082	97.4082	97.3188	97.3188	97.3188	97.4973	97.4973	97.2295	94.7577	95.0352	97.3209	97.322	97.3191	94.8504	97.322	94.8504	94.945	97.2264	95.0352	94.8504	94.8504	97.4102	97.1441
28	RVA/Human-wt/RWA/UFS-NGS-MRC-DPRU8039/2015/G9P[8]	95.0389	95.1331	95.1331	95.1331	95.1331	95.0389	95.0389	95.0389	95.2271	95.2271	95.0373	95.2326	95.5072	95.1351	95.229	95.1315	95.3243	95.229	95.3243	95.4177	94.9391	95.5072	95.3243	95.3243	95.1371	95.1351	94.6592
29	RVA/Human-wt/RWA/UFS-NGS-MRC-DPRU8058/2015/G9P[8]	95.4211	95.5142	95.5142	95.5142	95.5142	95.4211	95.4211	95.4211	95.6072	95.6072	95.4196	95.6122	95.8844	95.5161	95.5179	95.5128	95.7031	95.609	95.7031	95.7955	95.3228	95.8844	95.7031	95.7031	95.5179	95.5161	95.0456	99.6622
30	RVA/Human-wt/RWA/UFS-NGS-MRC-DPRU10026/2015/G9P[8]	95.4211	95.5142	95.5142	95.5142	95.5142	95.4211	95.4211	95.4211	95.6072	95.6072	95.4196	95.6122	95.8844	95.5161	95.5179	95.5128	95.7031	95.609	95.7031	95.7955	95.3228	95.8844	95.7031	95.7031	95.5179	95.5161	95.0456	99.6622	100

[truncated: 1 more sheets: VP7]
